# Supplementary material for: CAR-engineered cytolytic Tregs reverse pulmonary fibrosis and remodel the fibrotic niche with limited CRS
Source: JCI Insight. 2025 Jul 8;10(15):e182050. doi: 10.1172/jci.insight.182050 (PMC12333945; doi:10.1172/jci.insight.182050)
Supplement: Supplemental table 3 [file jciinsight-10-182050-s175.xlsx]

## Sheet: pantherGeneList (mes_AFs_DEGs)
Gene ID	Mapped IDs	Gene Name, Gene Symbol, Persistent id, Orthologs	PANTHER Family/Subfamily	PANTHER Protein Class	Species	PANTHER GO-Slim Molecular Function	PANTHER GO-Slim Biological Process	PANTHER GO-Slim Cellular Component	Pathway	GO database MF Complete	GO database BP Complete	GO database CC Complete	Reactome Pathway	Enhancer
HUMAN|HGNC=348|UniProtKB=P35869	AHR	Aryl hydrocarbon receptor;AHR;PTN002472519;orthologs	ARYL HYDROCARBON RECEPTOR (PTHR10649:SF9)	basic helix-loop-helix transcription factor(PC00055)	Homo sapiens	signaling receptor activity(GO:0038023);transcription cis-regulatory region binding(GO:0000976);DNA-binding transcription factor activity, RNA polymerase II-specific(GO:0000981)	regulation of transcription by RNA polymerase II(GO:0006357)	nucleus(GO:0005634);intracellular protein-containing complex(GO:0140535);receptor complex(GO:0043235)		transcription cis-regulatory region binding(GO:0000976);DNA-binding transcription factor activity, RNA polymerase II-specific(GO:0000981);cis-regulatory region sequence-specific DNA binding(GO:0000987);TFIID-class transcription factor complex binding(GO:0001094);transcription coactivator binding(GO:0001223);DNA binding(GO:0003677);DNA-binding transcription factor activity(GO:0003700);nuclear rece…	blood vessel development(GO:0001568);regulation of adaptive immune response(GO:0002819);negative regulation of T cell mediated immune response to tumor cell(GO:0002841);regulation of DNA-templated transcription(GO:0006355);regulation of transcription by RNA polymerase II(GO:0006357);xenobiotic metabolic process(GO:0006805);apoptotic process(GO:0006915);response to xenobiotic stimulus(GO:0009410);…	chromatin(GO:0000785);nucleus(GO:0005634);nucleoplasm(GO:0005654);transcription regulator complex(GO:0005667);cytoplasm(GO:0005737);cytosol(GO:0005829);protein-containing complex(GO:0032991);aryl hydrocarbon receptor complex(GO:0034751);cytosolic aryl hydrocarbon receptor complex(GO:0034752);nuclear aryl hydrocarbon receptor complex(GO:0034753)	PPARA activates gene expression;Metabolism;Endogenous sterols;Cytochrome P450 - arranged by substrate type;Phase I - Functionalization of compounds;Biological oxidations;Metabolism of lipids;Aryl hydrocarbon receptor signalling;Regulation of lipid metabolism by PPARalpha;Xenobiotics
HUMAN|HGNC=7082|UniProtKB=P14209	CD99	CD99 antigen;CD99;PTN002495464;orthologs	CD99 ANTIGEN (PTHR15076:SF15)		Homo sapiens		positive regulation of leukocyte migration(GO:0002687);lymphocyte migration(GO:0072676);homotypic cell-cell adhesion(GO:0034109)	plasma membrane(GO:0005886)		protein binding(GO:0005515)	homotypic cell-cell adhesion(GO:0034109);T cell extravasation(GO:0072683);positive regulation of neutrophil extravasation(GO:2000391)	cytoplasm(GO:0005737);plasma membrane(GO:0005886);focal adhesion(GO:0005925)	Immune System;Immunoregulatory interactions between a Lymphoid and a non-Lymphoid cell;Hemostasis;Cell surface interactions at the vascular wall;Adaptive Immune System
HUMAN|HGNC=11778|UniProtKB=P21980	TGM2	Protein-glutamine gamma-glutamyltransferase 2;TGM2;PTN002480701;orthologs	PROTEIN-GLUTAMINE GAMMA-GLUTAMYLTRANSFERASE 2 (PTHR11590:SF6)	transferase(PC00220)	Homo sapiens	aminoacyltransferase activity(GO:0016755);catalytic activity, acting on a protein(GO:0140096)	protein modification process(GO:0036211)	collagen-containing extracellular matrix(GO:0062023);mitochondrion(GO:0005739)		protein-glutamine gamma-glutamyltransferase activity(GO:0003810);calcium ion binding(GO:0005509);protein binding(GO:0005515);GTP binding(GO:0005525);peptidase activity(GO:0008233);protein-glutamine glutaminase activity(GO:0050568);histone serotonyltransferase activity(GO:0120295);histone dopaminyltransferase activity(GO:0120297);peptide noradrenalinyltransferase activity(GO:0120298);peptide hista…	chromatin remodeling(GO:0006338);proteolysis(GO:0006508);phospholipase C-activating G protein-coupled receptor signaling pathway(GO:0007200);gene expression(GO:0010467);dopamine secretion(GO:0014046);peptide cross-linking(GO:0018149);protein deamination(GO:0018277);negative regulation of endoplasmic reticulum calcium ion concentration(GO:0032471);regulation of apoptotic process(GO:0042981);positi…	chromatin(GO:0000785);nucleosome(GO:0000786);nucleus(GO:0005634);mitochondrion(GO:0005739);endoplasmic reticulum(GO:0005783);cytosol(GO:0005829);plasma membrane(GO:0005886);focal adhesion(GO:0005925);extracellular matrix(GO:0031012);perinuclear region of cytoplasm(GO:0048471);collagen-containing extracellular matrix(GO:0062023);extracellular exosome(GO:0070062)
HUMAN|HGNC=23721|UniProtKB=Q7Z2W4	ZC3HAV1	Zinc finger CCCH-type antiviral protein 1;ZC3HAV1;PTN002494678;orthologs	ZINC FINGER CCCH-TYPE ANTIVIRAL PROTEIN 1 (PTHR45740:SF8)		Homo sapiens	catalytic activity, acting on a protein(GO:0140096);RNA binding(GO:0003723);pentosyltransferase activity(GO:0016763)	positive regulation of mRNA catabolic process(GO:0061014);positive regulation of type I interferon production(GO:0032481);response to virus(GO:0009615)	nucleus(GO:0005634)		RNA binding(GO:0003723);protein binding(GO:0005515);cadherin binding(GO:0045296);metal ion binding(GO:0046872)	response to virus(GO:0009615);positive regulation of type I interferon production(GO:0032481);negative regulation of viral genome replication(GO:0045071);innate immune response(GO:0045087);defense response to virus(GO:0051607);positive regulation of mRNA catabolic process(GO:0061014)	nucleus(GO:0005634);cytosol(GO:0005829)	Signaling by BRAF and RAF1 fusions;Disease;Oncogenic MAPK signaling;Diseases of signal transduction by growth factor receptors and second messengers
HUMAN|HGNC=7733|UniProtKB=Q14511	NEDD9	Enhancer of filamentation 1;NEDD9;PTN002472539;orthologs	ENHANCER OF FILAMENTATION 1 (PTHR10654:SF20)		Homo sapiens		transmembrane receptor protein tyrosine kinase signaling pathway(GO:0007169);cell migration(GO:0016477)	cytoplasm(GO:0005737);plasma membrane(GO:0005886)		protein binding(GO:0005515);protein tyrosine kinase binding(GO:1990782)	cytoskeleton organization(GO:0007010);cell adhesion(GO:0007155);signal transduction(GO:0007165);cell surface receptor protein tyrosine kinase signaling pathway(GO:0007169);integrin-mediated signaling pathway(GO:0007229);learning or memory(GO:0007611);cell migration(GO:0016477);positive regulation of cell migration(GO:0030335);negative regulation of cell migration(GO:0030336);regulation of actin c…	spindle pole(GO:0000922);immunological synapse(GO:0001772);nucleus(GO:0005634);nucleoplasm(GO:0005654);cytoplasm(GO:0005737);Golgi apparatus(GO:0005794);spindle(GO:0005819);cytosol(GO:0005829);plasma membrane(GO:0005886);focal adhesion(GO:0005925);cell cortex(GO:0005938);basolateral plasma membrane(GO:0016323);lamellipodium(GO:0030027);ciliary basal body(GO:0036064);mitotic spindle(GO:0072686)
HUMAN|HGNC=7886|UniProtKB=P51513	NOVA1	RNA-binding protein Nova-1;NOVA1;PTN002469758;orthologs	RNA-BINDING PROTEIN NOVA-1 (PTHR10288:SF229)	RNA metabolism protein(PC00031)	Homo sapiens	mRNA binding(GO:0003729)	regulation of alternative mRNA splicing, via spliceosome(GO:0000381);mRNA splicing, via spliceosome(GO:0000398)	nucleus(GO:0005634);cytoplasm(GO:0005737)		RNA binding(GO:0003723);mRNA binding(GO:0003729);mRNA 3'-UTR binding(GO:0003730);protein binding(GO:0005515);sequence-specific mRNA binding(GO:1990825)	regulation of alternative mRNA splicing, via spliceosome(GO:0000381);mRNA splicing, via spliceosome(GO:0000398);RNA processing(GO:0006396);nervous system development(GO:0007399);RNA splicing(GO:0008380);negative regulation of cold-induced thermogenesis(GO:0120163)	nucleus(GO:0005634);nucleoplasm(GO:0005654);nucleolus(GO:0005730);cytoplasm(GO:0005737);intracellular membrane-bounded organelle(GO:0043231)
HUMAN|HGNC=20210|UniProtKB=Q9NWQ4	GPATCH2L	G patch domain-containing protein 2-like;GPATCH2L;PTN002494238;orthologs	G PATCH DOMAIN-CONTAINING PROTEIN 2-LIKE (PTHR14195:SF3)	RNA metabolism protein(PC00031)	Homo sapiens			nucleus(GO:0005634)		protein binding(GO:0005515)		nucleus(GO:0005634)
HUMAN|HGNC=2662|UniProtKB=P98082	DAB2	Disabled homolog 2;DAB2;PTN002477405;orthologs	DISABLED HOMOLOG 2 (PTHR47695:SF5)		Homo sapiens	protein-macromolecule adaptor activity(GO:0030674)	negative regulation of canonical Wnt signaling pathway(GO:0090090);positive regulation of endocytosis(GO:0045807);positive regulation of multicellular organismal process(GO:0051240);positive regulation of cell differentiation(GO:0045597);receptor-mediated endocytosis(GO:0006898)	cytoplasm(GO:0005737);clathrin-coated pit(GO:0005905);intracellular membrane-bounded organelle(GO:0043231)		protein binding(GO:0005515);clathrin adaptor activity(GO:0035615);cargo receptor activity(GO:0038024);SMAD binding(GO:0046332);low-density lipoprotein particle receptor binding(GO:0050750)	negative regulation of transcription by RNA polymerase II(GO:0000122);positive regulation of protein phosphorylation(GO:0001934);receptor-mediated endocytosis(GO:0006898);apoptotic process(GO:0006915);transforming growth factor beta receptor signaling pathway(GO:0007179);positive regulation of epithelial to mesenchymal transition(GO:0010718);negative regulation of neuron projection development(GO…	fibrillar center(GO:0001650);cytoplasm(GO:0005737);lysosomal membrane(GO:0005765);cytosol(GO:0005829);plasma membrane(GO:0005886);clathrin-coated pit(GO:0005905);focal adhesion(GO:0005925);clathrin-coated vesicle(GO:0030136);clathrin-coated vesicle membrane(GO:0030665);intracellular membrane-bounded organelle(GO:0043231);perinuclear region of cytoplasm(GO:0048471)	Membrane Trafficking;Vesicle-mediated transport;Gap junction degradation;Gap junction trafficking and regulation;Clathrin-mediated endocytosis;Formation of annular gap junctions;Cargo recognition for clathrin-mediated endocytosis;Gap junction trafficking
HUMAN|HGNC=2190|UniProtKB=Q5TAT6	COL13A1	Collagen alpha-1(XIII) chain;COL13A1;PTN002553278;orthologs	COLLAGEN ALPHA-1(XIII) CHAIN (PTHR24023:SF871)	extracellular matrix structural protein(PC00103)	Homo sapiens	extracellular matrix structural constituent(GO:0005201)	extracellular matrix organization(GO:0030198)	extracellular space(GO:0005615);collagen trimer(GO:0005581);collagen-containing extracellular matrix(GO:0062023)	Integrin signalling pathway->Collagen;;	protein binding(GO:0005515);heparin binding(GO:0008201);extracellular matrix structural constituent conferring tensile strength(GO:0030020)	skeletal system development(GO:0001501);morphogenesis of a branching structure(GO:0001763);endochondral ossification(GO:0001958);cell-matrix adhesion(GO:0007160);cell differentiation(GO:0030154);extracellular matrix organization(GO:0030198);cell-cell adhesion(GO:0098609)	extracellular region(GO:0005576);collagen type XIII trimer(GO:0005600);extracellular space(GO:0005615);endoplasmic reticulum lumen(GO:0005788);plasma membrane(GO:0005886);cell-cell junction(GO:0005911);postsynaptic membrane(GO:0045211);collagen-containing extracellular matrix(GO:0062023)	Collagen degradation;Integrin cell surface interactions;Collagen chain trimerization;Extracellular matrix organization;Collagen biosynthesis and modifying enzymes;Collagen formation;Degradation of the extracellular matrix
HUMAN|HGNC=4893|UniProtKB=P14210	HGF	Hepatocyte growth factor;HGF;PTN002543447;orthologs	HEPATOCYTE GROWTH FACTOR (PTHR24261:SF8)	serine protease(PC00203)	Homo sapiens	endopeptidase activity(GO:0004175);signaling receptor binding(GO:0005102)	negative regulation of apoptotic process(GO:0043066);positive regulation of protein phosphorylation(GO:0001934);transmembrane receptor protein tyrosine kinase signaling pathway(GO:0007169)	extracellular space(GO:0005615)		signaling receptor binding(GO:0005102);protein binding(GO:0005515);growth factor activity(GO:0008083);chemoattractant activity(GO:0042056);identical protein binding(GO:0042802)	mitotic cell cycle(GO:0000278);cell morphogenesis(GO:0000902);epithelial to mesenchymal transition(GO:0001837);liver development(GO:0001889);positive regulation of protein phosphorylation(GO:0001934);negative regulation of autophagy(GO:0010507);skeletal muscle cell proliferation(GO:0014856);positive regulation of cell migration(GO:0030335);negative regulation of interleukin-6 production(GO:003271…	extracellular region(GO:0005576);extracellular space(GO:0005615);membrane(GO:0016020);platelet alpha granule lumen(GO:0031093)	Interleukin-4 and Interleukin-13 signaling;Hemostasis;Cytokine Signaling in Immune system;MET activates RAS signaling;Disease;PIP3 activates AKT signaling;Negative regulation of MET activity;MET activates PTK2 signaling;Diseases of signal transduction by growth factor receptors and second messengers;Signaling by Interleukins;MET promotes cell motility;PI5P, PP2A and IER3 Regulate PI3K/AKT Signali…
HUMAN|HGNC=3015|UniProtKB=Q14195	DPYSL3	Dihydropyrimidinase-related protein 3;DPYSL3;PTN002481331;orthologs	DIHYDROPYRIMIDINASE-RELATED PROTEIN 3 (PTHR11647:SF57)	hydrolase(PC00121)	Homo sapiens	dihydropyrimidinase activity(GO:0004157)	pyrimidine nucleobase catabolic process(GO:0006208);actin filament organization(GO:0007015)	cytosol(GO:0005829)	Axon guidance mediated by semaphorins->Collapsin response mediator protein;;Pyrimidine Metabolism->Dihydropyrimidinase;;;	protein binding(GO:0005515);hydrolase activity, acting on carbon-nitrogen (but not peptide) bonds, in cyclic amides(GO:0016812);SH3 domain binding(GO:0017124);filamin binding(GO:0031005);chondroitin sulfate binding(GO:0035374);identical protein binding(GO:0042802)	positive regulation of neuron projection development(GO:0010976);negative regulation of neuron projection development(GO:0010977);negative regulation of cell migration(GO:0030336);neuron development(GO:0048666);response to axon injury(GO:0048678);actin filament bundle assembly(GO:0051017);positive regulation of filopodium assembly(GO:0051491);actin crosslink formation(GO:0051764);cellular respons…	extracellular space(GO:0005615);cytosol(GO:0005829);lamellipodium(GO:0030027);growth cone(GO:0030426);filamentous actin(GO:0031941);cell body(GO:0044297);synapse(GO:0045202);exocytic vesicle(GO:0070382)	Semaphorin interactions;Developmental Biology;Nervous system development;CRMPs in Sema3A signaling;Axon guidance
HUMAN|HGNC=3363|UniProtKB=P49961	ENTPD1	Ectonucleoside triphosphate diphosphohydrolase 1;ENTPD1;PTN002483056;orthologs	ECTONUCLEOSIDE TRIPHOSPHATE DIPHOSPHOHYDROLASE 1 (PTHR11782:SF32)	nucleotide phosphatase(PC00173)	Homo sapiens	nucleoside diphosphate phosphatase activity(GO:0017110);ribonucleoside triphosphate phosphatase activity(GO:0017111)	nucleoside diphosphate catabolic process(GO:0009134)	plasma membrane(GO:0005886)		GTPase activity(GO:0003924);apyrase activity(GO:0004050);GDP phosphatase activity(GO:0004382);protein binding(GO:0005515);ATP binding(GO:0005524);ATP hydrolysis activity(GO:0016887);nucleoside diphosphate phosphatase activity(GO:0017110);ribonucleoside triphosphate phosphatase activity(GO:0017111);CDP phosphatase activity(GO:0036384);ADP phosphatase activity(GO:0043262);CTPase activity(GO:0043273…	cell adhesion(GO:0007155);blood coagulation(GO:0007596);nucleoside diphosphate catabolic process(GO:0009134);platelet aggregation(GO:0070527)	plasma membrane(GO:0005886);caveola(GO:0005901);membrane(GO:0016020);extracellular exosome(GO:0070062)	Metabolism of nucleotides;Metabolism;Leishmania infection;Nucleotide catabolism;Cell recruitment (pro-inflammatory response);Parasitic Infection Pathways;Infectious disease;Disease;Phosphate bond hydrolysis by NTPDase proteins;Purinergic signaling in leishmaniasis infection
HUMAN|HGNC=22203|UniProtKB=O94880	PHF14	PHD finger protein 14;PHF14;;orthologs			Homo sapiens					protein binding(GO:0005515);zinc ion binding(GO:0008270);histone binding(GO:0042393);histone reader activity(GO:0140566)	negative regulation of transcription by RNA polymerase II(GO:0000122);germinal center B cell differentiation(GO:0002314);chromatin organization(GO:0006325);regulation of transcription by RNA polymerase II(GO:0006357);negative regulation of cell population proliferation(GO:0008285);mesenchymal cell proliferation(GO:0010463);lung alveolus development(GO:0048286);mesenchymal cell proliferation invol…	nucleus(GO:0005634);chromosome(GO:0005694);cytoplasm(GO:0005737)
HUMAN|HGNC=23673|UniProtKB=Q7Z304	MAMDC2	MAM domain-containing protein 2;MAMDC2;PTN002510856;orthologs	MAM DOMAIN-CONTAINING PROTEIN 2 (PTHR23282:SF116)		Homo sapiens					protein binding(GO:0005515)	nervous system development(GO:0007399)	extracellular region(GO:0005576);endoplasmic reticulum(GO:0005783);membrane(GO:0016020)
HUMAN|HGNC=21222|UniProtKB=Q8TF01	PNISR	Arginine_serine-rich protein PNISR;PNISR;PTN002526920;orthologs	ARGININE_SERINE-RICH PROTEIN PNISR (PTHR31518:SF3)		Homo sapiens					RNA binding(GO:0003723)		nucleoplasm(GO:0005654);cytosol(GO:0005829);plasma membrane(GO:0005886);nuclear speck(GO:0016607);presynaptic active zone(GO:0048786)
HUMAN|HGNC=1689|UniProtKB=P13987	CD59	CD59 glycoprotein;CD59;PTN002467423;orthologs	CD59 GLYCOPROTEIN (PTHR10036:SF24)		Homo sapiens					complement binding(GO:0001848);protein binding(GO:0005515)	negative regulation of activation of membrane attack complex(GO:0001971);cell surface receptor signaling pathway(GO:0007166);blood coagulation(GO:0007596);regulation of complement activation(GO:0030449);regulation of complement-dependent cytotoxicity(GO:1903659)	Golgi membrane(GO:0000139);extracellular space(GO:0005615);endoplasmic reticulum membrane(GO:0005789);plasma membrane(GO:0005886);focal adhesion(GO:0005925);external side of plasma membrane(GO:0009897);cell surface(GO:0009986);ER to Golgi transport vesicle membrane(GO:0012507);membrane(GO:0016020);transport vesicle(GO:0030133);vesicle(GO:0031982);endoplasmic reticulum-Golgi intermediate compartme…	Transport to the Golgi and subsequent modification;Asparagine N-linked glycosylation;Post-translational protein modification;Membrane Trafficking;Metabolism of proteins;Neutrophil degranulation;Immune System;Vesicle-mediated transport;Innate Immune System;Regulation of Complement cascade;COPII-mediated vesicle transport;COPI-mediated anterograde transport;Cargo concentration in the ER;ER to Golgi…
HUMAN|HGNC=13503|UniProtKB=Q9HC78	ZBTB20	Zinc finger and BTB domain-containing protein 20;ZBTB20;PTN002551431;orthologs	ZINC FINGER AND BTB DOMAIN-CONTAINING PROTEIN 20 (PTHR24399:SF19)	C2H2 zinc finger transcription factor(PC00248)	Homo sapiens	RNA polymerase II cis-regulatory region sequence-specific DNA binding(GO:0000978);DNA-binding transcription repressor activity, RNA polymerase II-specific(GO:0001227)	negative regulation of transcription by RNA polymerase II(GO:0000122);regulation of cytokine production(GO:0001817);regulation of immune system process(GO:0002682)	nucleoplasm(GO:0005654)		transcription cis-regulatory region binding(GO:0000976);RNA polymerase II cis-regulatory region sequence-specific DNA binding(GO:0000978);DNA-binding transcription repressor activity, RNA polymerase II-specific(GO:0001227);metal ion binding(GO:0046872);sequence-specific double-stranded DNA binding(GO:1990837)	negative regulation of transcription by RNA polymerase II(GO:0000122);regulation of cytokine production(GO:0001817);regulation of immune system process(GO:0002682);negative regulation of gene expression(GO:0010629);positive regulation of interferon-beta production(GO:0032728);positive regulation of interleukin-6 production(GO:0032755);positive regulation of tumor necrosis factor production(GO:003…	nucleus(GO:0005634);nucleoplasm(GO:0005654);cytoplasm(GO:0005737);nuclear body(GO:0016604)
HUMAN|HGNC=3238|UniProtKB=P18146	EGR1	Early growth response protein 1;EGR1;PTN002551169;orthologs	EARLY GROWTH RESPONSE PROTEIN 1 (PTHR23235:SF42)	C2H2 zinc finger transcription factor(PC00248)	Homo sapiens	RNA polymerase II cis-regulatory region sequence-specific DNA binding(GO:0000978);DNA-binding transcription factor activity, RNA polymerase II-specific(GO:0000981)	regulation of transcription by RNA polymerase II(GO:0006357)		Gonadotropin-releasing hormone receptor pathway->EGR1;;Angiotensin II-stimulated signaling through G proteins and beta-arrestin->early growth response;;CCKR signaling map->EGR1;;Gonadotropin-releasing hormone receptor pathway->EGR1;;Gonadotropin-releasing hormone receptor pathway->EGR1;;;;;;	transcription cis-regulatory region binding(GO:0000976);RNA polymerase II transcription regulatory region sequence-specific DNA binding(GO:0000977);RNA polymerase II cis-regulatory region sequence-specific DNA binding(GO:0000978);DNA-binding transcription factor activity, RNA polymerase II-specific(GO:0000981);DNA-binding transcription activator activity, RNA polymerase II-specific(GO:0001228);DN…	negative regulation of transcription by RNA polymerase II(GO:0000122);response to hypoxia(GO:0001666);response to ischemia(GO:0002931);regulation of transcription by RNA polymerase II(GO:0006357);response to glucose(GO:0009749);positive regulation of gene expression(GO:0010628);T cell differentiation(GO:0030217);BMP signaling pathway(GO:0030509);positive regulation of chemokine production(GO:0032…	chromatin(GO:0000785);nucleus(GO:0005634);nucleoplasm(GO:0005654);cytoplasm(GO:0005737)	Signal Transduction;Signaling by Receptor Tyrosine Kinases;PIP3 activates AKT signaling;Signaling by NTRKs;Interferon alpha/beta signaling;Intracellular signaling by second messengers;Cytokine Signaling in Immune system;Interferon Signaling;PTEN Regulation;Nuclear Events (kinase and transcription factor activation);NGF-stimulated transcription;Immune System;Regulation of PTEN gene transcription;S…
HUMAN|HGNC=14886|UniProtKB=Q9UDY4	DNAJB4	DnaJ homolog subfamily B member 4;DNAJB4;PTN002515127;orthologs	DNAJ HOMOLOG SUBFAMILY B MEMBER 4 (PTHR24078:SF288)	chaperone(PC00072)	Homo sapiens	protein-folding chaperone binding(GO:0051087);unfolded protein binding(GO:0051082)	negative regulation of transcription by RNA polymerase II(GO:0000122);chaperone cofactor-dependent protein refolding(GO:0051085)	cytosol(GO:0005829)		ATPase activator activity(GO:0001671);protein binding(GO:0005515);unfolded protein binding(GO:0051082);protein-folding chaperone binding(GO:0051087)	negative regulation of transcription by RNA polymerase II(GO:0000122);response to unfolded protein(GO:0006986);response to heat(GO:0009408);chaperone cofactor-dependent protein refolding(GO:0051085)	nucleoplasm(GO:0005654);cytosol(GO:0005829);plasma membrane(GO:0005886);Z disc(GO:0030018)
HUMAN|HGNC=11253|UniProtKB=Q9BUD6	SPON2	Spondin-2;SPON2;PTN002477930;orthologs	SPONDIN-2 (PTHR11311:SF15)	cell adhesion molecule(PC00069)	Homo sapiens					lipopolysaccharide binding(GO:0001530);antigen binding(GO:0003823);protein binding(GO:0005515);metal ion binding(GO:0046872)	mast cell mediated immunity(GO:0002448);cell adhesion(GO:0007155);opsonization(GO:0008228);positive regulation of interleukin-6 production(GO:0032755);positive regulation of tumor necrosis factor production(GO:0032760);induction of bacterial agglutination(GO:0043152);innate immune response(GO:0045087);defense response to fungus(GO:0050832);defense response to virus(GO:0051607);positive regulation…	extracellular matrix(GO:0031012);extracellular exosome(GO:0070062)	Post-translational protein modification;Diseases of glycosylation;Defective B3GALTL causes PpS;Metabolism of proteins;Diseases of metabolism;Diseases associated with O-glycosylation of proteins;Disease;O-glycosylation of TSR domain-containing proteins;O-linked glycosylation
HUMAN|HGNC=33724|UniProtKB=Q8ND94	LRRN4CL	LRRN4 C-terminal-like protein;LRRN4CL;;orthologs			Homo sapiens							membrane(GO:0016020)
HUMAN|HGNC=24227|UniProtKB=Q9ULG6	CCPG1	Cell cycle progression protein 1;CCPG1;PTN002524023;orthologs	CELL CYCLE PROGRESSION PROTEIN 1 (PTHR28638:SF2)		Homo sapiens		regulation of GTPase activity(GO:0043087)	membrane(GO:0016020)		molecular_function(GO:0003674);protein binding(GO:0005515)	positive regulation of cell population proliferation(GO:0008284);positive regulation of cell cycle(GO:0045787);positive regulation of transcription by RNA polymerase II(GO:0045944);regulation of Rho guanyl-nucleotide exchange factor activity(GO:2001106)	membrane(GO:0016020)
HUMAN|HGNC=6636|UniProtKB=P02545	LMNA	Prelamin-A_C;LMNA;PTN002509616;orthologs	PRELAMIN-A_C (PTHR45721:SF5)		Homo sapiens	structural constituent of cytoskeleton(GO:0005200)	nuclear envelope organization(GO:0006998);protein-containing complex localization(GO:0031503);heterochromatin formation(GO:0031507);nuclear migration(GO:0007097);localization within membrane(GO:0051668);protein localization to nucleus(GO:0034504)	nuclear envelope(GO:0005635);nuclear periphery(GO:0034399)	FAS signaling pathway->Nuclear Lamin;;	structural constituent of cytoskeleton(GO:0005200);protein binding(GO:0005515);structural constituent of nuclear lamina(GO:0160123)	protein import into nucleus(GO:0006606);nuclear envelope organization(GO:0006998);nuclear migration(GO:0007097);negative regulation of cell population proliferation(GO:0008285);positive regulation of gene expression(GO:0010628);regulation of cell migration(GO:0030334);establishment or maintenance of microtubule cytoskeleton polarity(GO:0030951);heterochromatin formation(GO:0031507);regulation of …	nucleus(GO:0005634);nuclear envelope(GO:0005635);lamin filament(GO:0005638);nuclear lamina(GO:0005652);nucleoplasm(GO:0005654);cytosol(GO:0005829);nuclear matrix(GO:0016363);nuclear speck(GO:0016607);nuclear membrane(GO:0031965);site of double-strand break(GO:0035861)	IRE1alpha activates chaperones;XBP1(S) activates chaperone genes;Oncogenic MAPK signaling;Cellular responses to stimuli;Cellular responses to stress;Signaling by BRAF and RAF1 fusions;Disease;Diseases of signal transduction by growth factor receptors and second messengers;Unfolded Protein Response (UPR)
HUMAN|HGNC=7670|UniProtKB=Q9Y6Q9	TRAM1	Nuclear receptor coactivator 3;NCOA3;PTN002473103;orthologs	NUCLEAR RECEPTOR COACTIVATOR 3 (PTHR10684:SF3)	histone modifying enzyme(PC00261)	Homo sapiens	nuclear receptor binding(GO:0016922);nuclear receptor coactivator activity(GO:0030374)	cellular response to hormone stimulus(GO:0032870);positive regulation of transcription by RNA polymerase II(GO:0045944)	nucleus(GO:0005634)	Gonadotropin-releasing hormone receptor pathway->Ncoa3;;	RNA polymerase II complex binding(GO:0000993);transcription coactivator activity(GO:0003713);histone acetyltransferase activity(GO:0004402);protein binding(GO:0005515);nuclear receptor binding(GO:0016922);nuclear receptor coactivator activity(GO:0030374);nuclear thyroid hormone receptor binding(GO:0046966);protein dimerization activity(GO:0046983);disordered domain specific binding(GO:0097718)	chromatin remodeling(GO:0006338);cellular response to hormone stimulus(GO:0032870);receptor transactivation(GO:0035624);cell dedifferentiation(GO:0043697);positive regulation of keratinocyte differentiation(GO:0045618);positive regulation of transcription by RNA polymerase II(GO:0045944);cellular response to estradiol stimulus(GO:0071392);positive regulation of stem cell population maintenance(GO…	chromatin(GO:0000785);nucleus(GO:0005634);nucleoplasm(GO:0005654);cytoplasm(GO:0005737);cytosol(GO:0005829);protein-containing complex(GO:0032991);extracellular exosome(GO:0070062)	Signal Transduction;PPARA activates gene expression;Metabolism;Activation of HOX genes during differentiation;Estrogen-dependent gene expression;Activation of anterior HOX genes in hindbrain development during early embryogenesis;MAPK family signaling cascades;Signaling by Nuclear Receptors;Developmental Biology;MAPK6/MAPK4 signaling;Metabolism of lipids;ESR-mediated signaling;Transcriptional reg…
HUMAN|HGNC=23408|UniProtKB=Q86YB7	ECHDC2	Enoyl-CoA hydratase domain-containing protein 2, mitochondrial;ECHDC2;PTN002485116;orthologs	ENOYL-COA HYDRATASE DOMAIN-CONTAINING PROTEIN 2, MITOCHONDRIAL (PTHR11941:SF44)	hydratase(PC00120)	Homo sapiens		fatty acid beta-oxidation(GO:0006635)	mitochondrion(GO:0005739)		lyase activity(GO:0016829)	fatty acid beta-oxidation(GO:0006635)	mitochondrion(GO:0005739)
HUMAN|HGNC=23589|UniProtKB=Q96F45	ZNF503	Zinc finger protein 503;ZNF503;PTN002488439;orthologs	ZINC FINGER PROTEIN 503 (PTHR12522:SF3)		Homo sapiens		negative regulation of DNA-templated transcription(GO:0045892)	nucleus(GO:0005634)		protein binding(GO:0005515);metal ion binding(GO:0046872)	negative regulation of cell population proliferation(GO:0008285);negative regulation of gene expression(GO:0010629);negative regulation of DNA-templated transcription(GO:0045892);neural precursor cell proliferation(GO:0061351);G1 to G0 transition involved in cell differentiation(GO:0070315)	nucleus(GO:0005634)
HUMAN|HGNC=18466|UniProtKB=O60930	RNH1	Ribonuclease H1;RNASEH1;PTN002472468;orthologs	RIBONUCLEASE H1 (PTHR10642:SF26)	endoribonuclease(PC00094)	Homo sapiens	RNA endonuclease activity(GO:0004521)	DNA replication(GO:0006260);RNA catabolic process(GO:0006401)		DNA replication->RNase H;;	magnesium ion binding(GO:0000287);nucleic acid binding(GO:0003676);RNA binding(GO:0003723);RNA-DNA hybrid ribonuclease activity(GO:0004523);RNA nuclease activity(GO:0004540);protein binding(GO:0005515)	RNA catabolic process(GO:0006401);DNA replication, removal of RNA primer(GO:0043137)	cytoplasm(GO:0005737)
HUMAN|HGNC=9954|UniProtKB=Q04864	REL	Proto-oncogene c-Rel;REL;PTN002516585;orthologs	PROTO-ONCOGENE C-REL (PTHR24169:SF4)	Rel homology transcription factor(PC00252)	Homo sapiens	RNA polymerase II cis-regulatory region sequence-specific DNA binding(GO:0000978);DNA-binding transcription factor activity, RNA polymerase II-specific(GO:0000981)	response to cytokine(GO:0034097);inflammatory response(GO:0006954);innate immune response(GO:0045087);cellular response to stress(GO:0033554);non-canonical NF-kappaB signal transduction(GO:0038061);canonical NF-kappaB signal transduction(GO:0007249);positive regulation of transcription by RNA polymerase II(GO:0045944)	nucleus(GO:0005634);cytoplasm(GO:0005737)	Toll receptor signaling pathway->Nuclear factor kappa-B;;Inflammation mediated by chemokine and cytokine signaling pathway->Nuclear factor kappa-B;;Apoptosis signaling pathway->Nuclear factor kappa-B;;;;	RNA polymerase II cis-regulatory region sequence-specific DNA binding(GO:0000978);DNA-binding transcription factor activity, RNA polymerase II-specific(GO:0000981);DNA-binding transcription activator activity, RNA polymerase II-specific(GO:0001228);DNA-binding transcription factor activity(GO:0003700);protein binding(GO:0005515)	inflammatory response(GO:0006954);canonical NF-kappaB signal transduction(GO:0007249);negative regulation of gene expression(GO:0010629);negative regulation of interferon-beta production(GO:0032688);cellular response to stress(GO:0033554);response to cytokine(GO:0034097);non-canonical NF-kappaB signal transduction(GO:0038061);positive regulation of canonical NF-kappaB signal transduction(GO:00431…	chromatin(GO:0000785);nucleus(GO:0005634);nucleoplasm(GO:0005654);cytoplasm(GO:0005737);cytosol(GO:0005829);NF-kappaB complex(GO:0071159)	Immune System;Signaling by the B Cell Receptor (BCR);Adaptive Immune System;Downstream signaling events of B Cell Receptor (BCR);Activation of NF-kappaB in B cells
HUMAN|HGNC=2700|UniProtKB=O15075	DCLK1	Serine_threonine-protein kinase DCLK1;DCLK1;PTN002543581;orthologs	SERINE_THREONINE-PROTEIN KINASE DCLK1 (PTHR24347:SF401)	non-receptor serine/threonine protein kinase(PC00167)	Homo sapiens					protein kinase activity(GO:0004672);protein serine/threonine kinase activity(GO:0004674);protein binding(GO:0005515);ATP binding(GO:0005524);protein serine kinase activity(GO:0106310)	neuron migration(GO:0001764);protein phosphorylation(GO:0006468);nervous system development(GO:0007399);central nervous system development(GO:0007417);response to virus(GO:0009615);endosomal transport(GO:0016197);central nervous system projection neuron axonogenesis(GO:0021952);forebrain development(GO:0030900);protein localization to nucleus(GO:0034504);intracellular signal transduction(GO:00355…	plasma membrane(GO:0005886);postsynaptic density(GO:0014069)
HUMAN|HGNC=15989|UniProtKB=Q8NEY1	NAV1	Neuron navigator 1;NAV1;PTN002489684;orthologs	NEURON NAVIGATOR 1 (PTHR12784:SF3)		Homo sapiens		neuron migration(GO:0001764);microtubule bundle formation(GO:0001578)	microtubule cytoskeleton(GO:0015630);main axon(GO:0044304)		protein binding(GO:0005515);ATP hydrolysis activity(GO:0016887)	microtubule bundle formation(GO:0001578);neuron migration(GO:0001764);nervous system development(GO:0007399)	cytoplasm(GO:0005737);microtubule(GO:0005874);microtubule cytoskeleton(GO:0015630);axon initial segment(GO:0043194)
HUMAN|HGNC=10610|UniProtKB=P51671	CCL11	Eotaxin;CCL11;PTN002485871;orthologs	EOTAXIN (PTHR12015:SF146)	cytokine(PC00083)	Homo sapiens	cytokine activity(GO:0005125);chemokine receptor binding(GO:0042379)	inflammatory response(GO:0006954);granulocyte migration(GO:0097530);G protein-coupled receptor signaling pathway(GO:0007186);cytokine-mediated signaling pathway(GO:0019221);leukocyte chemotaxis(GO:0030595);positive regulation of GTPase activity(GO:0043547);antimicrobial humoral immune response mediated by antimicrobial peptide(GO:0061844);positive regulation of cell migration(GO:0030335)	extracellular space(GO:0005615)	Inflammation mediated by chemokine and cytokine signaling pathway->Chemokine;;	protein binding(GO:0005515);chemokine activity(GO:0008009);CCR3 chemokine receptor binding(GO:0031728);protein dimerization activity(GO:0046983);receptor ligand activity(GO:0048018);CCR chemokine receptor binding(GO:0048020)	positive regulation of endothelial cell proliferation(GO:0001938);chronic inflammatory response(GO:0002544);mast cell chemotaxis(GO:0002551);protein phosphorylation(GO:0006468);intracellular calcium ion homeostasis(GO:0006874);chemotaxis(GO:0006935);inflammatory response(GO:0006954);cytoskeleton organization(GO:0007010);actin filament organization(GO:0007015);cell adhesion(GO:0007155);signal tran…	extracellular region(GO:0005576);extracellular space(GO:0005615)	Signal Transduction;Peptide ligand-binding receptors;GPCR ligand binding;Class A/1 (Rhodopsin-like receptors);Cytokine Signaling in Immune system;Signaling by Interleukins;Chemokine receptors bind chemokines;Immune System;Signaling by GPCR;Interleukin-4 and Interleukin-13 signaling
HUMAN|HGNC=8632|UniProtKB=P40424	PBX1	Pre-B-cell leukemia transcription factor 1;PBX1;PTN002483910;orthologs	PRE-B-CELL LEUKEMIA TRANSCRIPTION FACTOR 1 (PTHR11850:SF89)	homeodomain transcription factor(PC00119)	Homo sapiens		eye development(GO:0001654);embryonic organ development(GO:0048568);brain development(GO:0007420);neuron development(GO:0048666);animal organ morphogenesis(GO:0009887)		Gonadotropin-releasing hormone receptor pathway->Pbx1;;	transcription cis-regulatory region binding(GO:0000976);RNA polymerase II transcription regulatory region sequence-specific DNA binding(GO:0000977);RNA polymerase II cis-regulatory region sequence-specific DNA binding(GO:0000978);DNA-binding transcription factor activity, RNA polymerase II-specific(GO:0000981);transcription coregulator binding(GO:0001221);transcription corepressor binding(GO:0001…	G2/M transition of mitotic cell cycle(GO:0000086);eye development(GO:0001654);urogenital system development(GO:0001655);branching involved in ureteric bud morphogenesis(GO:0001658);natural killer cell differentiation(GO:0001779);regulation of transcription by RNA polymerase II(GO:0006357);steroid biosynthetic process(GO:0006694);brain development(GO:0007420);sex differentiation(GO:0007548);animal…	chromatin(GO:0000785);nucleus(GO:0005634);nucleoplasm(GO:0005654);cytoplasm(GO:0005737);RNA polymerase II transcription regulator complex(GO:0090575)	Signaling by NOTCH;Developmental Biology;Activation of anterior HOX genes in hindbrain development during early embryogenesis;Signaling by NOTCH3;Signal Transduction;Transcriptional regulation of pluripotent stem cells;NOTCH3 Intracellular Domain Regulates Transcription;Activation of HOX genes during differentiation
HUMAN|HGNC=11639|UniProtKB=P36402	TCF7	Transcription factor 7;TCF7;PTN002470456;orthologs	TRANSCRIPTION FACTOR 7 (PTHR10373:SF33)	DNA-binding transcription factor(PC00218)	Homo sapiens	RNA polymerase II cis-regulatory region sequence-specific DNA binding(GO:0000978);DNA-binding transcription factor activity, RNA polymerase II-specific(GO:0000981)	canonical Wnt signaling pathway(GO:0060070);regulation of transcription by RNA polymerase II(GO:0006357)	RNA polymerase II transcription regulator complex(GO:0090575);chromatin(GO:0000785)	Wnt signaling pathway->Wnt Target Genes;;Wnt signaling pathway->T-Cell Transcription Factor;;Gonadotropin-releasing hormone receptor pathway->TCF;;Alzheimer disease-presenilin pathway->T-cell factor/lymphoid enhancer factor;;Angiogenesis->T-Cell Transcription Factor;;;;;;	transcription cis-regulatory region binding(GO:0000976);RNA polymerase II cis-regulatory region sequence-specific DNA binding(GO:0000978);DNA-binding transcription factor activity, RNA polymerase II-specific(GO:0000981);DNA-binding transcription repressor activity(GO:0001217);protein binding(GO:0005515);beta-catenin binding(GO:0008013);sequence-specific double-stranded DNA binding(GO:1990837)	regulation of DNA-templated transcription(GO:0006355);regulation of transcription by RNA polymerase II(GO:0006357);immune response(GO:0006955);gamma-delta T cell differentiation(GO:0042492);regulation of gamma-delta T cell differentiation(GO:0045586);negative regulation of DNA-templated transcription(GO:0045892);canonical Wnt signaling pathway(GO:0060070);cellular response to interleukin-4(GO:007…	chromatin(GO:0000785);nucleus(GO:0005634);nucleoplasm(GO:0005654);nuclear body(GO:0016604);beta-catenin-TCF complex(GO:1990907)	Formation of the beta-catenin:TCF transactivating complex;Signaling by WNT;Developmental Biology;Transcriptional regulation by RUNX3;Gene expression (Transcription);Germ layer formation at gastrulation;RUNX3 regulates WNT signaling;Ca2+ pathway;Repression of WNT target genes;Degradation of beta-catenin by the destruction complex;Beta-catenin independent WNT signaling;RNA Polymerase II Transcripti…
HUMAN|HGNC=10787|UniProtKB=Q13243	SRSF5	Serine_arginine-rich splicing factor 5;SRSF5;PTN002542550;orthologs	SERINE_ARGININE-RICH SPLICING FACTOR 5 (PTHR23147:SF237)	RNA splicing factor(PC00148)	Homo sapiens	RNA binding(GO:0003723)	mRNA splicing, via spliceosome(GO:0000398)	nuclear speck(GO:0016607)		RNA binding(GO:0003723);protein binding(GO:0005515)	mRNA splicing, via spliceosome(GO:0000398);mRNA splice site recognition(GO:0006376);mRNA processing(GO:0006397)	nucleoplasm(GO:0005654);nucleolus(GO:0005730);cytosol(GO:0005829);nuclear speck(GO:0016607)	mRNA Splicing - Major Pathway;Transport of Mature mRNA derived from an Intron-Containing Transcript;mRNA 3'-end processing;Processing of Capped Intron-Containing Pre-mRNA;Transport of Mature Transcript to Cytoplasm;RNA Polymerase II Transcription;RNA Polymerase II Transcription Termination;Gene expression (Transcription);mRNA Splicing;Metabolism of RNA
HUMAN|HGNC=2209|UniProtKB=P20908	COL5A1	Collagen alpha-1(V) chain;COL5A1;PTN002513131;orthologs	COLLAGEN ALPHA-1(V) CHAIN (PTHR24023:SF387)	extracellular matrix structural protein(PC00103)	Homo sapiens	extracellular matrix structural constituent(GO:0005201)	extracellular matrix organization(GO:0030198)	extracellular space(GO:0005615);collagen-containing extracellular matrix(GO:0062023)	Integrin signalling pathway->Collagen;;	integrin binding(GO:0005178);protein binding(GO:0005515);heparin binding(GO:0008201);extracellular matrix structural constituent conferring tensile strength(GO:0030020);proteoglycan binding(GO:0043394);metal ion binding(GO:0046872);platelet-derived growth factor binding(GO:0048407)	blood vessel development(GO:0001568);heart morphogenesis(GO:0003007);cell adhesion(GO:0007155);cell migration(GO:0016477);collagen fibril organization(GO:0030199);collagen biosynthetic process(GO:0032964);wound healing, spreading of epidermal cells(GO:0035313);tendon development(GO:0035989);skin development(GO:0043588);integrin biosynthetic process(GO:0045112);eye morphogenesis(GO:0048592);regula…	extracellular region(GO:0005576);collagen type V trimer(GO:0005588);basement membrane(GO:0005604);extracellular space(GO:0005615);endoplasmic reticulum lumen(GO:0005788);collagen-containing extracellular matrix(GO:0062023)	Collagen biosynthesis and modifying enzymes;Collagen degradation;NCAM signaling for neurite out-growth;Assembly of collagen fibrils and other multimeric structures;Developmental Biology;Collagen formation;MET activates PTK2 signaling;MET promotes cell motility;Extracellular matrix organization;Signaling by Receptor Tyrosine Kinases;NCAM1 interactions;Signaling by MET;Integrin cell surface interac…
HUMAN|HGNC=16028|UniProtKB=O95760	IL33	Interleukin-33;IL33;PTN002501361;orthologs	INTERLEUKIN-33 (PTHR21114:SF0)		Homo sapiens	cytokine activity(GO:0005125)	positive regulation of inflammatory response(GO:0050729);positive regulation of cytokine production(GO:0001819)			interleukin-33 receptor binding(GO:0002112);cytokine activity(GO:0005125);protein binding(GO:0005515)	negative regulation of transcription by RNA polymerase II(GO:0000122);positive regulation of cytokine production(GO:0001819);microglial cell activation involved in immune response(GO:0002282);negative regulation of immunoglobulin production(GO:0002638);positive regulation of immunoglobulin production(GO:0002639);negative regulation of leukocyte migration(GO:0002686);negative regulation of T-helpe…	extracellular region(GO:0005576);extracellular space(GO:0005615);nucleus(GO:0005634);nucleoplasm(GO:0005654);chromosome(GO:0005694);cytoplasm(GO:0005737);transport vesicle(GO:0030133);intracellular membrane-bounded organelle(GO:0043231)	Signal Transduction;PIP3 activates AKT signaling;Post-translational protein modification;Interleukin-1 family signaling;Intracellular signaling by second messengers;Cytokine Signaling in Immune system;PI5P, PP2A and IER3 Regulate PI3K/AKT Signaling;Metabolism of proteins;Signaling by Interleukins;Ub-specific processing proteases;Immune System;Deubiquitination;Negative regulation of the PI3K/AKT n…
HUMAN|HGNC=3327|UniProtKB=P15502	ELN	Elastin;ELN;PTN002513045;orthologs	ELASTIN (PTHR24018:SF5)	structural protein(PC00211)	Homo sapiens					extracellular matrix structural constituent(GO:0005201);protein binding(GO:0005515);extracellular matrix constituent conferring elasticity(GO:0030023);extracellular matrix binding(GO:0050840)	outflow tract morphogenesis(GO:0003151);aortic valve morphogenesis(GO:0003180);skeletal muscle tissue development(GO:0007519);respiratory gaseous exchange by respiratory system(GO:0007585);blood circulation(GO:0008015);animal organ morphogenesis(GO:0009887);regulation of actin filament polymerization(GO:0030833);stress fiber assembly(GO:0043149);regulation of smooth muscle cell proliferation(GO:0…	extracellular region(GO:0005576);extracellular matrix(GO:0031012);collagen-containing extracellular matrix(GO:0062023);elastic fiber(GO:0071953)	Elastic fibre formation;Extracellular matrix organization;Molecules associated with elastic fibres;Degradation of the extracellular matrix
HUMAN|HGNC=15448|UniProtKB=O00461	GOLIM4	Golgi integral membrane protein 4;GOLIM4;PTN002505508;orthologs	GOLGI INTEGRAL MEMBRANE PROTEIN 4 (PTHR22909:SF22)		Homo sapiens			membrane(GO:0016020);Golgi apparatus(GO:0005794)				Golgi membrane(GO:0000139);Golgi apparatus(GO:0005794);Golgi lumen(GO:0005796);cis-Golgi network(GO:0005801);endosome membrane(GO:0010008);membrane(GO:0016020);transport vesicle(GO:0030133);endocytic vesicle(GO:0030139);Golgi cisterna membrane(GO:0032580)	Membrane Trafficking;Vesicle-mediated transport;Intra-Golgi and retrograde Golgi-to-ER traffic;Intra-Golgi traffic
HUMAN|HGNC=6724|UniProtKB=P51884	LUM	Lumican;LUM;PTN002519846;orthologs	LUMICAN (PTHR45712:SF6)		Homo sapiens			extracellular space(GO:0005615)		extracellular matrix structural constituent(GO:0005201);protein binding(GO:0005515);collagen binding(GO:0005518);extracellular matrix structural constituent conferring compression resistance(GO:0030021)	visual perception(GO:0007601);collagen fibril organization(GO:0030199);positive regulation of transforming growth factor beta1 production(GO:0032914);positive regulation of transcription by RNA polymerase II(GO:0045944)	extracellular region(GO:0005576);fibrillar collagen trimer(GO:0005583);extracellular space(GO:0005615);Golgi lumen(GO:0005796);extracellular matrix(GO:0031012);lysosomal lumen(GO:0043202);collagen-containing extracellular matrix(GO:0062023);extracellular exosome(GO:0070062)	Keratan sulfate degradation;Extracellular matrix organization;Metabolism;Defective CHST6 causes MCDC1;ECM proteoglycans;Keratan sulfate biosynthesis;Glycosaminoglycan metabolism;Diseases of glycosylation;Diseases associated with glycosaminoglycan metabolism;Defective B4GALT1 causes B4GALT1-CDG (CDG-2d);Keratan sulfate/keratin metabolism;Defective ST3GAL3 causes MCT12 and EIEE15;Diseases of metabo…
HUMAN|HGNC=7610|UniProtKB=Q99972	MYOC	Myocilin;MYOC;PTN002509186;orthologs	MYOCILIN (PTHR23192:SF33)	structural protein(PC00211)	Homo sapiens		signal transduction(GO:0007165);osteoblast differentiation(GO:0001649)	extracellular space(GO:0005615);Golgi apparatus(GO:0005794)		fibronectin binding(GO:0001968);frizzled binding(GO:0005109);protein binding(GO:0005515);receptor tyrosine kinase binding(GO:0030971);myosin light chain binding(GO:0032027);metal ion binding(GO:0046872)	osteoblast differentiation(GO:0001649);negative regulation of cell-matrix adhesion(GO:0001953);signal transduction(GO:0007165);skeletal muscle hypertrophy(GO:0014734);myelination in peripheral nervous system(GO:0022011);positive regulation of cell migration(GO:0030335);neuron projection development(GO:0031175);negative regulation of Rho protein signal transduction(GO:0035024);non-canonical Wnt si…	extracellular space(GO:0005615);mitochondrial outer membrane(GO:0005741);mitochondrial inner membrane(GO:0005743);mitochondrial intermembrane space(GO:0005758);endoplasmic reticulum(GO:0005783);rough endoplasmic reticulum(GO:0005791);Golgi apparatus(GO:0005794);cilium(GO:0005929);cytoplasmic vesicle(GO:0031410);node of Ranvier(GO:0033268);collagen-containing extracellular matrix(GO:0062023);extra…
HUMAN|HGNC=11810|UniProtKB=Q13118	KLF10	Krueppel-like factor 10;KLF10;PTN002552016;orthologs	KRUEPPEL-LIKE FACTOR 10 (PTHR23235:SF64)	C2H2 zinc finger transcription factor(PC00248)	Homo sapiens	RNA polymerase II cis-regulatory region sequence-specific DNA binding(GO:0000978);DNA-binding transcription factor activity, RNA polymerase II-specific(GO:0000981)	regulation of transcription by RNA polymerase II(GO:0006357)			RNA polymerase II cis-regulatory region sequence-specific DNA binding(GO:0000978);DNA-binding transcription factor activity, RNA polymerase II-specific(GO:0000981);core promoter sequence-specific DNA binding(GO:0001046);DNA-binding transcription activator activity, RNA polymerase II-specific(GO:0001228);DNA-binding transcription factor activity(GO:0003700);protein binding(GO:0005515);metal ion bi…	negative regulation of transcription by RNA polymerase II(GO:0000122);regulation of transcription by RNA polymerase II(GO:0006357);cell-cell signaling(GO:0007267);circadian rhythm(GO:0007623);negative regulation of cell population proliferation(GO:0008285);cellular response to starvation(GO:0009267);bone mineralization(GO:0030282);somatic stem cell population maintenance(GO:0035019);regulation of…	chromatin(GO:0000785);nucleus(GO:0005634)
HUMAN|HGNC=5253|UniProtKB=P07900	HSP90AA1	Heat shock protein HSP 90-alpha;HSP90AA1;PTN002479785;orthologs	HEAT SHOCK PROTEIN HSP 90-ALPHA (PTHR11528:SF87)	Hsp90 family chaperone(PC00028)	Homo sapiens	ATP binding(GO:0005524);unfolded protein binding(GO:0051082)	cellular response to heat(GO:0034605);protein folding(GO:0006457);protein stabilization(GO:0050821)	nucleus(GO:0005634);perinuclear region of cytoplasm(GO:0048471);cytosol(GO:0005829);neuronal cell body(GO:0043025);plasma membrane(GO:0005886)		UTP binding(GO:0002134);CTP binding(GO:0002135);RNA binding(GO:0003723);mRNA binding(GO:0003729);protein binding(GO:0005515);ATP binding(GO:0005524);GTP binding(GO:0005525);ATP hydrolysis activity(GO:0016887);sulfonylurea receptor binding(GO:0017098);protein phosphatase binding(GO:0019903);MHC class II protein complex binding(GO:0023026);nitric-oxide synthase regulator activity(GO:0030235);TPR do…	neuron migration(GO:0001764);positive regulation of protein phosphorylation(GO:0001934);activation of innate immune response(GO:0002218);positive regulation of defense response to virus by host(GO:0002230);skeletal muscle contraction(GO:0003009);protein folding(GO:0006457);mitochondrial transport(GO:0006839);response to unfolded protein(GO:0006986);telomere maintenance via telomerase(GO:0007004);…	extracellular region(GO:0005576);nucleus(GO:0005634);nucleoplasm(GO:0005654);cytoplasm(GO:0005737);mitochondrion(GO:0005739);cytosol(GO:0005829);plasma membrane(GO:0005886);cell surface(GO:0009986);membrane(GO:0016020);basolateral plasma membrane(GO:0016323);apical plasma membrane(GO:0016324);brush border membrane(GO:0031526);protein-containing complex(GO:0032991);secretory granule lumen(GO:00347…	Gene Silencing by RNA;Semaphorin interactions;RHOBTB2 GTPase cycle;Scavenging by Class F Receptors;HSP90 chaperone cycle for steroid hormone receptors (SHR) in the presence of ligand;vRNP Assembly;Respiratory syncytial virus (RSV) genome replication, transcription and translation;Assembly and release of respiratory syncytial virus (RSV) virions;Downregulation of ERBB2 signaling;Uptake and actions…
HUMAN|HGNC=19351|UniProtKB=Q9H694	BICC1	Protein bicaudal C homolog 1;BICC1;PTN002472140;orthologs	PROTEIN BICAUDAL C HOMOLOG 1 (PTHR10627:SF78)	RNA metabolism protein(PC00031)	Homo sapiens			cytoplasm(GO:0005737)		RNA binding(GO:0003723)	kidney development(GO:0001822);determination of left/right symmetry(GO:0007368);heart development(GO:0007507);negative regulation of canonical Wnt signaling pathway(GO:0090090)	cytoplasm(GO:0005737)
HUMAN|HGNC=19037|UniProtKB=O15021	MAST4	Microtubule-associated serine_threonine-protein kinase 4;MAST4;PTN002519498;orthologs	MICROTUBULE-ASSOCIATED SERINE_THREONINE-PROTEIN KINASE 4 (PTHR24356:SF224)	non-receptor serine/threonine protein kinase(PC00167)	Homo sapiens	protein serine/threonine kinase activity(GO:0004674)	cytoskeleton organization(GO:0007010);peptidyl-serine phosphorylation(GO:0018105);intracellular signal transduction(GO:0035556)			magnesium ion binding(GO:0000287);protein serine/threonine kinase activity(GO:0004674);ATP binding(GO:0005524);protein serine kinase activity(GO:0106310)	cytoskeleton organization(GO:0007010);peptidyl-serine phosphorylation(GO:0018105);intracellular signal transduction(GO:0035556)	cytoplasm(GO:0005737)
HUMAN|HGNC=218|UniProtKB=O95450	ADAMTS2	A disintegrin and metalloproteinase with thrombospondin motifs 2;ADAMTS2;PTN002492506;orthologs	A DISINTEGRIN AND METALLOPROTEINASE WITH THROMBOSPONDIN MOTIFS 2 (PTHR13723:SF141)	metalloprotease(PC00153)	Homo sapiens	metalloendopeptidase activity(GO:0004222)	proteolysis(GO:0006508);extracellular matrix organization(GO:0030198)	extracellular matrix(GO:0031012)		metalloendopeptidase activity(GO:0004222);metallopeptidase activity(GO:0008237);zinc ion binding(GO:0008270)	proteolysis(GO:0006508);spermatogenesis(GO:0007283);protein processing(GO:0016485);extracellular matrix organization(GO:0030198);collagen fibril organization(GO:0030199);lung development(GO:0030324);collagen catabolic process(GO:0030574);skin development(GO:0043588)	extracellular region(GO:0005576);extracellular matrix(GO:0031012);collagen-containing extracellular matrix(GO:0062023)	Extracellular matrix organization;Collagen biosynthesis and modifying enzymes;Post-translational protein modification;Diseases of glycosylation;Defective B3GALTL causes PpS;Collagen formation;Metabolism of proteins;Diseases associated with O-glycosylation of proteins;Diseases of metabolism;Disease;O-glycosylation of TSR domain-containing proteins;O-linked glycosylation
HUMAN|HGNC=7033|UniProtKB=P55001	MFAP2	Microfibrillar-associated protein 2;MFAP2;PTN002497460;orthologs	MICROFIBRILLAR-ASSOCIATED PROTEIN 2 (PTHR16485:SF3)		Homo sapiens		eye morphogenesis(GO:0048592);embryonic morphogenesis(GO:0048598);embryonic organ development(GO:0048568)	supramolecular fiber(GO:0099512);collagen-containing extracellular matrix(GO:0062023)		fibronectin binding(GO:0001968);extracellular matrix structural constituent(GO:0005201);protein binding(GO:0005515);fibrinogen binding(GO:0070051)	platelet formation(GO:0030220);embryonic eye morphogenesis(GO:0048048);post-embryonic eye morphogenesis(GO:0048050);positive regulation of cold-induced thermogenesis(GO:0120162)	microfibril(GO:0001527);extracellular region(GO:0005576);collagen-containing extracellular matrix(GO:0062023)	Elastic fibre formation;Extracellular matrix organization;Molecules associated with elastic fibres
HUMAN|HGNC=21575|UniProtKB=Q8N157	AHI1	Jouberin;AHI1;PTN002549174;orthologs	JOUBERIN (PTHR44499:SF1)		Homo sapiens		motile cilium assembly(GO:0044458)	ciliary basal body(GO:0036064)		protein binding(GO:0005515);identical protein binding(GO:0042802)	morphogenesis of a polarized epithelium(GO:0001738);heart looping(GO:0001947);positive regulation of receptor internalization(GO:0002092);cell surface receptor protein tyrosine kinase signaling pathway(GO:0007169);central nervous system development(GO:0007417);protein localization(GO:0008104);retina layer formation(GO:0010842);vesicle-mediated transport(GO:0016192);positive regulation of polarize…	centrosome(GO:0005813);centriole(GO:0005814);cytosol(GO:0005829);cell-cell junction(GO:0005911);adherens junction(GO:0005912);cilium(GO:0005929);MKS complex(GO:0036038);ciliary basal body(GO:0036064);non-motile cilium(GO:0097730)	Cilium Assembly;Organelle biogenesis and maintenance;Anchoring of the basal body to the plasma membrane
HUMAN|HGNC=6564|UniProtKB=Q08380	LGALS3BP	Galectin-3-binding protein;LGALS3BP;PTN002520972;orthologs	GALECTIN-3-BINDING PROTEIN (PTHR24410:SF16)	defense/immunity protein(PC00090)	Homo sapiens					scavenger receptor activity(GO:0005044);protein binding(GO:0005515)	cellular defense response(GO:0006968);cell adhesion(GO:0007155);signal transduction(GO:0007165);vesicle-mediated transport(GO:0016192)	extracellular region(GO:0005576);extracellular space(GO:0005615);membrane(GO:0016020);platelet dense granule lumen(GO:0031089);collagen-containing extracellular matrix(GO:0062023);extracellular exosome(GO:0070062);blood microparticle(GO:0072562)	Response to elevated platelet cytosolic Ca2+;Hemostasis;Platelet activation, signaling and aggregation;Platelet degranulation
HUMAN|HGNC=6306|UniProtKB=O43731	KDELR3	ER lumen protein-retaining receptor 3;KDELR3;PTN002471842;orthologs	ER LUMEN PROTEIN-RETAINING RECEPTOR 3 (PTHR10585:SF33)	membrane trafficking regulatory protein(PC00151)	Homo sapiens	signal sequence binding(GO:0005048)	endoplasmic reticulum to Golgi vesicle-mediated transport(GO:0006888);maintenance of location in cell(GO:0051651);protein localization to endoplasmic reticulum(GO:0070972)	cis-Golgi network(GO:0005801);endoplasmic reticulum(GO:0005783)		KDEL sequence binding(GO:0005046);ER retention sequence binding(GO:0046923)	protein retention in ER lumen(GO:0006621);endoplasmic reticulum to Golgi vesicle-mediated transport(GO:0006888);retrograde vesicle-mediated transport, Golgi to endoplasmic reticulum(GO:0006890);protein transport(GO:0015031)	Golgi membrane(GO:0000139);endoplasmic reticulum(GO:0005783);endoplasmic reticulum membrane(GO:0005789);cis-Golgi network(GO:0005801);transport vesicle(GO:0030133);COPI-coated vesicle membrane(GO:0030663)	COPI-dependent Golgi-to-ER retrograde traffic;IRE1alpha activates chaperones;Golgi-to-ER retrograde transport;Transport to the Golgi and subsequent modification;XBP1(S) activates chaperone genes;Asparagine N-linked glycosylation;Cellular responses to stimuli;Post-translational protein modification;Cellular responses to stress;Membrane Trafficking;Metabolism of proteins;Intra-Golgi and retrograde …
HUMAN|HGNC=10724|UniProtKB=Q13214	SEMA3B	Semaphorin-3B;SEMA3B;PTN002475842;orthologs	SEMAPHORIN-3B (PTHR11036:SF37)	membrane-bound signaling molecule(PC00152)	Homo sapiens	receptor ligand activity(GO:0048018)	chemotaxis(GO:0006935);neural crest cell migration(GO:0001755);axon guidance(GO:0007411);cell surface receptor signaling pathway(GO:0007166);positive regulation of cell migration(GO:0030335)	plasma membrane(GO:0005886)		semaphorin receptor binding(GO:0030215);chemorepellent activity(GO:0045499)	neural crest cell migration(GO:0001755);cell-cell signaling(GO:0007267);axon guidance(GO:0007411);positive regulation of cell migration(GO:0030335);negative chemotaxis(GO:0050919);chemorepulsion of axon(GO:0061643);semaphorin-plexin signaling pathway(GO:0071526)	extracellular region(GO:0005576);endoplasmic reticulum(GO:0005783);plasma membrane(GO:0005886);collagen-containing extracellular matrix(GO:0062023)
HUMAN|HGNC=20361|UniProtKB=Q969W0	SPTSSA	Serine palmitoyltransferase small subunit A;SPTSSA;PTN002523959;orthologs	SERINE PALMITOYLTRANSFERASE SMALL SUBUNIT A (PTHR47084:SF1)	protein modifying enzyme(PC00260)	Homo sapiens	palmitoyltransferase activity(GO:0016409)	ceramide biosynthetic process(GO:0046513)	transferase complex(GO:1990234);endoplasmic reticulum protein-containing complex(GO:0140534)		serine C-palmitoyltransferase activity(GO:0004758);protein binding(GO:0005515)	protein localization(GO:0008104);sphingolipid biosynthetic process(GO:0030148);sphingosine biosynthetic process(GO:0046512);ceramide biosynthetic process(GO:0046513)	endoplasmic reticulum(GO:0005783);endoplasmic reticulum membrane(GO:0005789);serine palmitoyltransferase complex(GO:0017059)	Sphingolipid de novo biosynthesis;Metabolism of lipids;Sphingolipid metabolism;Metabolism
HUMAN|HGNC=9721|UniProtKB=P32322	PYCR1	Pyrroline-5-carboxylate reductase 1, mitochondrial;PYCR1;PTN002481315;orthologs	PYRROLINE-5-CARBOXYLATE REDUCTASE 1, MITOCHONDRIAL (PTHR11645:SF6)	reductase(PC00198)	Homo sapiens	oxidoreductase activity(GO:0016491)	L-amino acid biosynthetic process(GO:0170034);heterocycle biosynthetic process(GO:0018130);organic cyclic compound biosynthetic process(GO:1901362);proteinogenic amino acid biosynthetic process(GO:0170038)		Proline biosynthesis->Pyrroline-5-carboxylate reductase;;	pyrroline-5-carboxylate reductase activity(GO:0004735);protein binding(GO:0005515);identical protein binding(GO:0042802)	proline biosynthetic process(GO:0006561);cellular response to oxidative stress(GO:0034599);regulation of mitochondrial membrane potential(GO:0051881);L-proline biosynthetic process(GO:0055129);negative regulation of oxidative stress-induced neuron intrinsic apoptotic signaling pathway(GO:1903377)	mitochondrion(GO:0005739);mitochondrial matrix(GO:0005759)	Glutamate and glutamine metabolism;Metabolism of amino acids and derivatives;Metabolism
HUMAN|HGNC=24696|UniProtKB=Q8TER0	SNED1	Sushi, nidogen and EGF-like domain-containing protein 1;SNED1;PTN002551903;orthologs	SUSHI, NIDOGEN AND EGF-LIKE DOMAIN-CONTAINING PROTEIN 1 (PTHR24044:SF411)	intercellular signal molecule(PC00207)	Homo sapiens	signaling receptor binding(GO:0005102)				Notch binding(GO:0005112);calcium ion binding(GO:0005509)	cell-matrix adhesion(GO:0007160)	extracellular region(GO:0005576);extracellular matrix(GO:0031012)
HUMAN|HGNC=15494|UniProtKB=Q9H246	C1orf21	Uncharacterized protein C1orf21;C1orf21;PTN002495301;orthologs	SIMILAR TO RIKEN CDNA 1700025G04 GENE (PTHR14974:SF3)		Homo sapiens					protein binding(GO:0005515)
HUMAN|HGNC=29024|UniProtKB=O15084	ANKRD28	Serine_threonine-protein phosphatase 6 regulatory ankyrin repeat subunit A;ANKRD28;PTN002516534;orthologs	SERINE_THREONINE-PROTEIN PHOSPHATASE 6 REGULATORY ANKYRIN REPEAT SUBUNIT A (PTHR24123:SF75)	scaffold/adaptor protein(PC00226)	Homo sapiens					protein binding(GO:0005515)		nucleoplasm(GO:0005654);cytosol(GO:0005829)	Transport to the Golgi and subsequent modification;Asparagine N-linked glycosylation;Post-translational protein modification;Membrane Trafficking;Metabolism of proteins;Chromosome Maintenance;Extension of Telomeres;Vesicle-mediated transport;Telomere Maintenance;COPII-mediated vesicle transport;Cell Cycle;Telomere Extension By Telomerase;ER to Golgi Anterograde Transport
HUMAN|HGNC=4215|UniProtKB=P55107	GDF10	Growth_differentiation factor 10;GDF10;PTN002483803;orthologs	GROWTH_DIFFERENTIATION FACTOR 10 (PTHR11848:SF145)	growth factor(PC00112)	Homo sapiens	cytokine activity(GO:0005125)	positive regulation of cell differentiation(GO:0045597)	extracellular space(GO:0005615)	TGF-beta signaling pathway->Transforming growth factor beta;;	cytokine activity(GO:0005125);growth factor activity(GO:0008083)	skeletal system development(GO:0001501);osteoblast differentiation(GO:0001649);transforming growth factor beta receptor signaling pathway(GO:0007179);cerebellum development(GO:0021549);regulation of ossification(GO:0030278);ovulation cycle(GO:0042698);fat cell differentiation(GO:0045444);positive regulation of osteoblast differentiation(GO:0045669);response to kainic acid(GO:1904373)	extracellular space(GO:0005615);collagen-containing extracellular matrix(GO:0062023)
HUMAN|HGNC=1318|UniProtKB=P01024	C3	Complement C3;C3;PTN002478733;orthologs	COMPLEMENT C3 (PTHR11412:SF81)	protease inhibitor(PC00191)	Homo sapiens					endopeptidase inhibitor activity(GO:0004866);signaling receptor binding(GO:0005102);protein binding(GO:0005515);C5L2 anaphylatoxin chemotactic receptor binding(GO:0031715)	positive regulation of type IIa hypersensitivity(GO:0001798);positive regulation of protein phosphorylation(GO:0001934);positive regulation of activation of membrane attack complex(GO:0001970);complement receptor mediated signaling pathway(GO:0002430);fatty acid metabolic process(GO:0006631);inflammatory response(GO:0006954);immune response(GO:0006955);complement activation(GO:0006956);complement…	extracellular region(GO:0005576);extracellular space(GO:0005615);endoplasmic reticulum lumen(GO:0005788);plasma membrane(GO:0005886);cell surface(GO:0009986);protein-containing complex(GO:0032991);secretory granule lumen(GO:0034774);azurophil granule lumen(GO:0035578);extracellular exosome(GO:0070062);blood microparticle(GO:0072562)	Signaling by GPCR;Leishmania infection;Neutrophil degranulation;Disease;Post-translational protein modification;Initial triggering of complement;Infectious disease;Activation of C3 and C5;G alpha (i) signalling events;Post-translational protein phosphorylation;GPCR downstream signalling;Regulation of Insulin-like Growth Factor (IGF) transport and uptake by Insulin-like Growth Factor Binding Prote…
HUMAN|HGNC=10778|UniProtKB=Q6FHJ7	SFRP4	Secreted frizzled-related protein 4;SFRP4;PTN002477925;orthologs	SECRETED FRIZZLED-RELATED PROTEIN 4 (PTHR11309:SF7)	transmembrane signal receptor(PC00197)	Homo sapiens	transmembrane signaling receptor activity(GO:0004888);Wnt-protein binding(GO:0017147)	canonical Wnt signaling pathway(GO:0060070);non-canonical Wnt signaling pathway(GO:0035567)	extracellular space(GO:0005615);cytoplasm(GO:0005737);plasma membrane(GO:0005886)	Wnt signaling pathway->Frizzled-related protein;;	protein binding(GO:0005515);Wnt-protein binding(GO:0017147)	positive regulation of receptor internalization(GO:0002092);negative regulation of cell population proliferation(GO:0008285);response to hormone(GO:0009725);positive regulation of gene expression(GO:0010628);cell differentiation(GO:0030154);negative regulation of Wnt signaling pathway(GO:0030178);regulation of BMP signaling pathway(GO:0030510);non-canonical Wnt signaling pathway(GO:0035567);posit…	extracellular space(GO:0005615);nucleus(GO:0005634);cytoplasm(GO:0005737);cell surface(GO:0009986)
HUMAN|HGNC=9031|UniProtKB=P14555	PLA2G2A	Phospholipase A2, membrane associated;PLA2G2A;PTN002482358;orthologs	PHOSPHOLIPASE A2, MEMBRANE ASSOCIATED (PTHR11716:SF9)	phospholipase(PC00186)	Homo sapiens	phospholipase A2 activity(GO:0004623);calcium ion binding(GO:0005509);phospholipid binding(GO:0005543)	negative regulation of T cell proliferation(GO:0042130);phospholipid metabolic process(GO:0006644)			phospholipase A2 activity(GO:0004623);calcium ion binding(GO:0005509);phospholipid binding(GO:0005543);calcium-dependent phospholipase A2 activity(GO:0047498)	phospholipid metabolic process(GO:0006644);inflammatory response(GO:0006954);positive regulation of macrophage derived foam cell differentiation(GO:0010744);lipid catabolic process(GO:0016042);killing of cells of another organism(GO:0031640);low-density lipoprotein particle remodeling(GO:0034374);intestinal stem cell homeostasis(GO:0036335);negative regulation of T cell proliferation(GO:0042130);…	extracellular region(GO:0005576);extracellular space(GO:0005615);mitochondrial outer membrane(GO:0005741);endoplasmic reticulum(GO:0005783);endoplasmic reticulum membrane(GO:0005789);plasma membrane(GO:0005886);secretory granule(GO:0030141);perinuclear region of cytoplasm(GO:0048471);extracellular exosome(GO:0070062)	Acyl chain remodelling of PC;Metabolism;Antimicrobial peptides;Synthesis of PA;Acyl chain remodelling of PS;Glycerophospholipid biosynthesis;Metabolism of lipids;Immune System;Acyl chain remodelling of PG;Phospholipid metabolism;Acyl chain remodelling of PI;Innate Immune System;Acyl chain remodelling of PE
HUMAN|HGNC=18649|UniProtKB=Q9UBP9	GULP1	PTB domain-containing engulfment adapter protein 1;GULP1;PTN002477422;orthologs	PTB DOMAIN-CONTAINING ENGULFMENT ADAPTER PROTEIN 1 (PTHR11232:SF78)	scaffold/adaptor protein(PC00226)	Homo sapiens						lipid transport(GO:0006869);phagocytosis, engulfment(GO:0006911);apoptotic process(GO:0006915)	cytoplasm(GO:0005737)
HUMAN|HGNC=8135|UniProtKB=P23515	OMG	Oligodendrocyte-myelin glycoprotein;OMG;PTN002519909;orthologs	OLIGODENDROCYTE-MYELIN GLYCOPROTEIN (PTHR47114:SF2)		Homo sapiens						cell adhesion(GO:0007155);neuron projection regeneration(GO:0031102)	plasma membrane(GO:0005886);side of membrane(GO:0098552)	p75NTR regulates axonogenesis;Death Receptor Signaling;Axonal growth inhibition (RHOA activation);Signal Transduction;p75 NTR receptor-mediated signalling
HUMAN|HGNC=1071|UniProtKB=P12644	BMP4	Bone morphogenetic protein 4;BMP4;PTN002483809;orthologs	BONE MORPHOGENETIC PROTEIN 4 (PTHR11848:SF165)	growth factor(PC00112)	Homo sapiens	cytokine activity(GO:0005125)		extracellular space(GO:0005615)	TGF-beta signaling pathway->Transforming growth factor beta;;Gonadotropin-releasing hormone receptor pathway->BMP2/4/15;;;	cytokine activity(GO:0005125);protein binding(GO:0005515);growth factor activity(GO:0008083);heparin binding(GO:0008201);co-receptor binding(GO:0039706);chemoattractant activity(GO:0042056);BMP receptor binding(GO:0070700)	negative regulation of transcription by RNA polymerase II(GO:0000122);osteoblast differentiation(GO:0001649);metanephros development(GO:0001656);ureteric bud development(GO:0001657);branching involved in ureteric bud morphogenesis(GO:0001658);kidney development(GO:0001822);mesonephros development(GO:0001823);neural tube closure(GO:0001843);positive regulation of protein phosphorylation(GO:0001934…	extracellular region(GO:0005576);extracellular space(GO:0005615);endoplasmic reticulum lumen(GO:0005788)	Molecules associated with elastic fibres;Developmental Biology;Formation of intermediate mesoderm;Post-translational protein modification;Germ layer formation at gastrulation;Post-translational protein phosphorylation;Specification of the neural plate border;Extracellular matrix organization;Formation of lateral plate mesoderm;Regulation of Insulin-like Growth Factor (IGF) transport and uptake by…
HUMAN|HGNC=30136|UniProtKB=Q96B96	TMEM159	Lipid droplet assembly factor 1;LDAF1;PTN002494467;orthologs	LIPID DROPLET ASSEMBLY FACTOR 1 (PTHR14275:SF0)		Homo sapiens					protein binding(GO:0005515)	lipid droplet formation(GO:0140042)	endoplasmic reticulum membrane(GO:0005789);lipid droplet(GO:0005811)
HUMAN|HGNC=16746|UniProtKB=Q5VZF2	MBNL2	Muscleblind-like protein 2;MBNL2;PTN002489375;orthologs	MUSCLEBLIND-LIKE PROTEIN 2 (PTHR12675:SF4)	RNA splicing factor(PC00148)	Homo sapiens	RNA binding(GO:0003723)	regulation of RNA splicing(GO:0043484)	cytoplasm(GO:0005737);nucleoplasm(GO:0005654)		RNA binding(GO:0003723);metal ion binding(GO:0046872);sequence-specific double-stranded DNA binding(GO:1990837)	mRNA processing(GO:0006397);RNA splicing(GO:0008380);regulation of RNA splicing(GO:0043484)	nucleoplasm(GO:0005654);cytoplasm(GO:0005737)
HUMAN|HGNC=6018|UniProtKB=P05231	IL6	Interleukin-6;IL6;PTN002554292;orthologs	INTERLEUKIN-6 (PTHR48494:SF1)		Homo sapiens				Inflammation mediated by chemokine and cytokine signaling pathway->Interleukin 2;;Interleukin signaling pathway->Interleukin;;;	cytokine activity(GO:0005125);interleukin-6 receptor binding(GO:0005138);protein binding(GO:0005515);growth factor activity(GO:0008083)	neutrophil apoptotic process(GO:0001781);germinal center B cell differentiation(GO:0002314);hepatic immune response(GO:0002384);neutrophil mediated immunity(GO:0002446);monocyte chemotaxis(GO:0002548);positive regulation of immunoglobulin production(GO:0002639);positive regulation of acute inflammatory response(GO:0002675);positive regulation of leukocyte chemotaxis(GO:0002690);acute-phase respon…	extracellular region(GO:0005576);extracellular space(GO:0005615);endoplasmic reticulum lumen(GO:0005788);interleukin-6 receptor complex(GO:0005896)	Interleukin-4 and Interleukin-13 signaling;Cytokine Signaling in Immune system;ADORA2B mediated anti-inflammatory cytokines production;Leishmania infection;Disease;Post-translational protein modification;Infectious disease;Gene expression (Transcription);Transcriptional Regulation by VENTX;RAF-independent MAPK1/3 activation;Post-translational protein phosphorylation;Signaling by Interleukins;Cell…
HUMAN|HGNC=10487|UniProtKB=P60903	S100A10	Protein S100-A10;S100A10;PTN002481268;orthologs	PROTEIN S100-A10 (PTHR11639:SF74)	calmodulin-related(PC00061)	Homo sapiens	protein binding(GO:0005515);calcium ion binding(GO:0005509)		extracellular space(GO:0005615);cytoplasm(GO:0005737);collagen-containing extracellular matrix(GO:0062023)		calcium ion binding(GO:0005509);protein binding(GO:0005515);protein homodimerization activity(GO:0042803);transmembrane transporter binding(GO:0044325);calcium-dependent protein binding(GO:0048306)	membrane raft assembly(GO:0001765);vesicle budding from membrane(GO:0006900);positive regulation of plasminogen activation(GO:0010756);mRNA transcription by RNA polymerase II(GO:0042789);positive regulation of GTPase activity(GO:0043547);positive regulation of exocytosis(GO:0045921);positive regulation of transcription by RNA polymerase II(GO:0045944);regulation of neurogenesis(GO:0050767);positi…	extracellular region(GO:0005576);extracellular space(GO:0005615);cytoplasm(GO:0005737);plasma membrane(GO:0005886);cell surface(GO:0009986);nuclear matrix(GO:0016363);membrane raft(GO:0045121);collagen-containing extracellular matrix(GO:0062023);extracellular exosome(GO:0070062);RNA polymerase II transcription regulator complex(GO:0090575);plasma membrane protein complex(GO:0098797);AnxA2-p11 com…	Hemostasis;Dissolution of Fibrin Clot
HUMAN|HGNC=8004|UniProtKB=O14786	NRP1	Neuropilin-1;NRP1;PTN002544699;orthologs	NEUROPILIN-1 (PTHR46806:SF4)		Homo sapiens	growth factor binding(GO:0019838);transmembrane receptor protein tyrosine kinase activity(GO:0004714)	regulation of cellular response to growth factor stimulus(GO:0090287);response to wounding(GO:0009611);sprouting angiogenesis(GO:0002040);axon guidance(GO:0007411);vasculogenesis(GO:0001570);regulation of signal transduction(GO:0009966);regulation of filopodium assembly(GO:0051489);vascular endothelial growth factor receptor signaling pathway(GO:0048010);neural crest cell migration(GO:0001755);po…	focal adhesion(GO:0005925);axon(GO:0030424);plasma membrane(GO:0005886)	Axon guidance mediated by semaphorins->Neuropilin 1;;	vascular endothelial growth factor receptor activity(GO:0005021);GTPase activator activity(GO:0005096);protein binding(GO:0005515);heparin binding(GO:0008201);coreceptor activity(GO:0015026);semaphorin receptor activity(GO:0017154);growth factor binding(GO:0019838);protein kinase binding(GO:0019901);cytokine binding(GO:0019955);vascular endothelial growth factor binding(GO:0038085);metal ion bind…	angiogenesis(GO:0001525);branching involved in blood vessel morphogenesis(GO:0001569);vasculogenesis(GO:0001570);neural crest cell migration(GO:0001755);neuron migration(GO:0001764);positive regulation of endothelial cell proliferation(GO:0001938);sprouting angiogenesis(GO:0002040);cell migration involved in sprouting angiogenesis(GO:0002042);outflow tract septum morphogenesis(GO:0003148);substra…	semaphorin receptor complex(GO:0002116);extracellular space(GO:0005615);early endosome(GO:0005769);cytosol(GO:0005829);neurofilament(GO:0005883);plasma membrane(GO:0005886);focal adhesion(GO:0005925);axon(GO:0030424);cytoplasmic vesicle(GO:0031410);mitochondrial membrane(GO:0031966);neuron projection(GO:0043005);receptor complex(GO:0043235);postsynaptic membrane(GO:0045211);sorting endosome(GO:00…	Developmental Biology;Early SARS-CoV-2 Infection Events;Disease;Infectious disease;L1CAM interactions;Signaling by Receptor Tyrosine Kinases;SARS-CoV-2 Infection;CHL1 interactions;Signaling by ROBO receptors;SARS-CoV Infections;Axon guidance;Signal transduction by L1;Signal Transduction;Nervous system development;Semaphorin interactions;Signaling by VEGF;Viral Infection Pathways;Neurophilin inter…
HUMAN|HGNC=5030|UniProtKB=Q13151	HNRNPA0	Heterogeneous nuclear ribonucleoprotein A0;HNRNPA0;PTN002553972;orthologs	HETEROGENEOUS NUCLEAR RIBONUCLEOPROTEIN A0 (PTHR48024:SF56)		Homo sapiens					RNA binding(GO:0003723);mRNA binding(GO:0003729);protein kinase binding(GO:0019901);mRNA 3'-UTR AU-rich region binding(GO:0035925)	mRNA processing(GO:0006397);inflammatory response(GO:0006954);response to lipopolysaccharide(GO:0032496);3'-UTR-mediated mRNA stabilization(GO:0070935)	nucleus(GO:0005634);nucleoplasm(GO:0005654);synapse(GO:0045202);ribonucleoprotein complex(GO:1990904)
HUMAN|HGNC=12692|UniProtKB=P08670	VIM	Vimentin;VIM;PTN002509751;orthologs	VIMENTIN (PTHR45652:SF5)	intermediate filament(PC00129)	Homo sapiens	structural constituent of cytoskeleton(GO:0005200)	intermediate filament organization(GO:0045109)	cytoplasm(GO:0005737);intermediate filament(GO:0005882);axon(GO:0030424);plasma membrane(GO:0005886)		double-stranded RNA binding(GO:0003725);structural constituent of cytoskeleton(GO:0005200);structural constituent of eye lens(GO:0005212);protein binding(GO:0005515);protein domain specific binding(GO:0019904);identical protein binding(GO:0042802);molecular adaptor activity(GO:0060090);scaffold protein binding(GO:0097110);keratin filament binding(GO:1990254)	positive regulation of gene expression(GO:0010628);negative regulation of neuron projection development(GO:0010977);astrocyte development(GO:0014002);neuron projection development(GO:0031175);positive regulation of collagen biosynthetic process(GO:0032967);regulation of mRNA stability(GO:0043488);intermediate filament organization(GO:0045109);Bergmann glial cell differentiation(GO:0060020);lens f…	cytoplasm(GO:0005737);peroxisome(GO:0005777);microtubule organizing center(GO:0005815);cytosol(GO:0005829);cytoskeleton(GO:0005856);intermediate filament(GO:0005882);plasma membrane(GO:0005886);focal adhesion(GO:0005925);nuclear matrix(GO:0016363);axon(GO:0030424);cell leading edge(GO:0031252);intermediate filament cytoskeleton(GO:0045111);phagocytic vesicle(GO:0045335);extracellular exosome(GO:0…	Interleukin-4 and Interleukin-13 signaling;Cytokine Signaling in Immune system;Apoptosis;Programmed Cell Death;Aggrephagy;Apoptotic cleavage of cellular proteins;Signaling by Interleukins;Chaperone Mediated Autophagy;RHO GTPase cycle;Signaling by Rho GTPases;Muscle contraction;RHOBTB GTPase Cycle;RHOBTB1 GTPase cycle;Striated Muscle Contraction;Autophagy;Caspase-mediated cleavage of cytoskeletal …
HUMAN|HGNC=9756|UniProtKB=O00391	QSOX1	Sulfhydryl oxidase 1;QSOX1;PTN002505303;orthologs	SULFHYDRYL OXIDASE 1 (PTHR22897:SF6)	oxidase(PC00175)	Homo sapiens	protein disulfide isomerase activity(GO:0003756);protein-disulfide reductase activity(GO:0015035)	protein folding(GO:0006457)	extracellular space(GO:0005615);Golgi membrane(GO:0000139)		protein disulfide isomerase activity(GO:0003756);flavin-dependent sulfhydryl oxidase activity(GO:0016971);FAD binding(GO:0071949)	protein folding(GO:0006457);negative regulation of macroautophagy(GO:0016242);extracellular matrix assembly(GO:0085029)	Golgi membrane(GO:0000139);extracellular region(GO:0005576);extracellular space(GO:0005615);endoplasmic reticulum lumen(GO:0005788);Golgi apparatus(GO:0005794);platelet alpha granule lumen(GO:0031093);specific granule lumen(GO:0035580);intracellular membrane-bounded organelle(GO:0043231);intercellular bridge(GO:0045171);extracellular exosome(GO:0070062);tertiary granule lumen(GO:1904724)	Post-translational protein modification;Regulation of Insulin-like Growth Factor (IGF) transport and uptake by Insulin-like Growth Factor Binding Proteins (IGFBPs);Metabolism of proteins;Neutrophil degranulation;Platelet degranulation ;Immune System;Post-translational protein phosphorylation;Hemostasis;Response to elevated platelet cytosolic Ca2+;Innate Immune System;Platelet activation, signalin…
HUMAN|HGNC=533|UniProtKB=P04083	ANXA1	Annexin A1;ANXA1;PTN002471134;orthologs	ANNEXIN A1 (PTHR10502:SF17)	calcium-binding protein(PC00060)	Homo sapiens	phosphatidylserine binding(GO:0001786)	cellular response to steroid hormone stimulus(GO:0071383);signal transduction(GO:0007165);phagocytosis(GO:0006909)	nucleus(GO:0005634);cytoplasm(GO:0005737);vesicle membrane(GO:0012506);plasma membrane(GO:0005886)		phosphatidylserine binding(GO:0001786);signaling receptor binding(GO:0005102);calcium ion binding(GO:0005509);protein binding(GO:0005515);phospholipid binding(GO:0005543);calcium-dependent phospholipid binding(GO:0005544);lipid binding(GO:0008289);phospholipase A2 inhibitor activity(GO:0019834);calcium-dependent protein binding(GO:0048306);cadherin binding involved in cell-cell adhesion(GO:009864…	neutrophil homeostasis(GO:0001780);adaptive immune response(GO:0002250);monocyte chemotaxis(GO:0002548);regulation of leukocyte migration(GO:0002685);phagocytosis(GO:0006909);inflammatory response(GO:0006954);signal transduction(GO:0007165);cell surface receptor signaling pathway(GO:0007166);G protein-coupled receptor signaling pathway, coupled to cyclic nucleotide second messenger(GO:0007187);re…	cornified envelope(GO:0001533);phagocytic cup(GO:0001891);extracellular region(GO:0005576);extracellular space(GO:0005615);nucleus(GO:0005634);nucleoplasm(GO:0005654);cytoplasm(GO:0005737);endosome(GO:0005768);cytosol(GO:0005829);actin filament(GO:0005884);plasma membrane(GO:0005886);adherens junction(GO:0005912);focal adhesion(GO:0005925);cell surface(GO:0009986);vesicle membrane(GO:0012506);bas…	Signal Transduction;G alpha (q) signalling events;Peptide ligand-binding receptors;Muscle contraction;G alpha (i) signalling events;GPCR ligand binding;Class A/1 (Rhodopsin-like receptors);Cytokine Signaling in Immune system;Signaling by Interleukins;Immune System;Formyl peptide receptors bind formyl peptides and many other ligands;Signaling by GPCR;Smooth Muscle Contraction;Interleukin-4 and Int…
HUMAN|HGNC=9142|UniProtKB=P54821	PRRX1	Paired mesoderm homeobox protein 1;PRRX1;PTN002518810;orthologs	PAIRED MESODERM HOMEOBOX PROTEIN 1 (PTHR46385:SF1)	homeodomain transcription factor(PC00119)	Homo sapiens	RNA polymerase II cis-regulatory region sequence-specific DNA binding(GO:0000978);DNA-binding transcription factor activity, RNA polymerase II-specific(GO:0000981)	regulation of transcription by RNA polymerase II(GO:0006357)	nucleus(GO:0005634)		RNA polymerase II cis-regulatory region sequence-specific DNA binding(GO:0000978);DNA-binding transcription factor activity, RNA polymerase II-specific(GO:0000981);DNA-binding transcription repressor activity, RNA polymerase II-specific(GO:0001227);DNA-binding transcription activator activity, RNA polymerase II-specific(GO:0001228);protein binding(GO:0005515);RNA polymerase II general transcripti…	negative regulation of transcription by RNA polymerase II(GO:0000122);positive regulation of mesenchymal cell proliferation(GO:0002053);regulation of transcription by RNA polymerase II(GO:0006357);transcription by RNA polymerase II(GO:0006366);smoothened signaling pathway(GO:0007224);mesenchymal cell proliferation(GO:0010463);embryonic limb morphogenesis(GO:0030326);inner ear morphogenesis(GO:004…	chromatin(GO:0000785);nucleus(GO:0005634);nucleoplasm(GO:0005654);cytosol(GO:0005829)
HUMAN|HGNC=7980|UniProtKB=P22736	NR4A1	Nuclear receptor subfamily 4 group A member 1;NR4A1;PTN002515292;orthologs	NUCLEAR RECEPTOR SUBFAMILY 4 GROUP A MEMBER 1 (PTHR24085:SF1)	C4 zinc finger nuclear receptor(PC00169)	Homo sapiens	nuclear receptor binding(GO:0016922);RNA polymerase II cis-regulatory region sequence-specific DNA binding(GO:0000978);DNA-binding transcription factor activity, RNA polymerase II-specific(GO:0000981)	cellular response to peptide hormone stimulus(GO:0071375);regulation of transcription by RNA polymerase II(GO:0006357)	nucleus(GO:0005634);transcription regulator complex(GO:0005667)	CCKR signaling map->NR4A1;;CCKR signaling map->NR4A1;;Gonadotropin-releasing hormone receptor pathway->Nur77;;Gonadotropin-releasing hormone receptor pathway->Nur77;;Gonadotropin-releasing hormone receptor pathway->Nur77;;;;;;	RNA polymerase II cis-regulatory region sequence-specific DNA binding(GO:0000978);DNA-binding transcription factor activity, RNA polymerase II-specific(GO:0000981);DNA-binding transcription activator activity, RNA polymerase II-specific(GO:0001228);lipopolysaccharide binding(GO:0001530);DNA binding(GO:0003677);nuclear receptor activity(GO:0004879);protein binding(GO:0005515);zinc ion binding(GO:0…	positive regulation of endothelial cell proliferation(GO:0001938);response to amphetamine(GO:0001975);cell migration involved in sprouting angiogenesis(GO:0002042);regulation of transcription by RNA polymerase II(GO:0006357);transcription by RNA polymerase II(GO:0006366);apoptotic process(GO:0006915);inflammatory response(GO:0006954);signal transduction(GO:0007165);neurotransmitter secretion invo…	chromatin(GO:0000785);nucleus(GO:0005634);nucleoplasm(GO:0005654);transcription regulator complex(GO:0005667);mitochondrion(GO:0005739);cytosol(GO:0005829);nuclear membrane(GO:0031965);presynapse(GO:0098793)	Signal Transduction;AKT phosphorylates targets in the nucleus;PIP3 activates AKT signaling;Generic Transcription Pathway;PI3K/AKT Signaling in Cancer;Intracellular signaling by second messengers;RNA Polymerase II Transcription;Nuclear Receptor transcription pathway;Disease;Gene expression (Transcription);Diseases of signal transduction by growth factor receptors and second messengers;Constitutive…
HUMAN|HGNC=8831|UniProtKB=P01210	PENK	Proenkephalin-A;PENK;PTN002479007;orthologs	PROENKEPHALIN-A (PTHR11438:SF3)	neuropeptide(PC00162)	Homo sapiens	G protein-coupled receptor binding(GO:0001664)	neuropeptide signaling pathway(GO:0007218);chemical synaptic transmission(GO:0007268);sensory perception(GO:0007600)	dendrite(GO:0030425);neuronal cell body(GO:0043025);axon terminus(GO:0043679);plasma membrane(GO:0005886)	Opioid proenkephalin pathway->leu-Enkephalin;;Enkephalin release->preproenkephalin;;Opioid proenkephalin pathway->met-Enkephalin;;Opioid proenkephalin pathway->peptide E;;Opioid proenkephalin pathway->Enkephalin;;Enkephalin release->preproenkephalin mRNA;;Opioid proenkephalin pathway->proenkephalin;;Opioid proenkephalin pathway->peptide F;;Enkephalin release->Enkephalin;;;;;;;;;;	opioid peptide activity(GO:0001515);neuropeptide hormone activity(GO:0005184);opioid receptor binding(GO:0031628)	osteoblast differentiation(GO:0001649);behavioral fear response(GO:0001662);response to hypoxia(GO:0001666);startle response(GO:0001964);aggressive behavior(GO:0002118);signal transduction(GO:0007165);neuropeptide signaling pathway(GO:0007218);chemical synaptic transmission(GO:0007268);sensory perception(GO:0007600);response to toxic substance(GO:0009636);glial cell proliferation(GO:0014009);tran…	extracellular region(GO:0005576);endoplasmic reticulum lumen(GO:0005788);plasma membrane(GO:0005886);dendrite(GO:0030425);symmetric synapse(GO:0032280);chromaffin granule lumen(GO:0034466);synaptic vesicle lumen(GO:0034592);neuronal cell body(GO:0043025);perikaryon(GO:0043204);axon terminus(GO:0043679);cell body fiber(GO:0070852);neuronal dense core vesicle lumen(GO:0099013)	Signal Transduction;Peptide ligand-binding receptors;Post-translational protein modification;G alpha (i) signalling events;GPCR ligand binding;Class A/1 (Rhodopsin-like receptors);Regulation of Insulin-like Growth Factor (IGF) transport and uptake by Insulin-like Growth Factor Binding Proteins (IGFBPs);Metabolism of proteins;Post-translational protein phosphorylation;Signaling by GPCR;GPCR downst…
HUMAN|HGNC=2664|UniProtKB=P61803	DAD1	Dolichyl-diphosphooligosaccharide--protein glycosyltransferase subunit DAD1;DAD1;PTN002473224;orthologs	DOLICHYL-DIPHOSPHOOLIGOSACCHARIDE--PROTEIN GLYCOSYLTRANSFERASE SUBUNIT DAD1 (PTHR10705:SF0)	glycosyltransferase(PC00111)	Homo sapiens		protein N-linked glycosylation(GO:0006487)	oligosaccharyltransferase complex(GO:0008250)		enzyme activator activity(GO:0008047)	blastocyst development(GO:0001824);protein glycosylation(GO:0006486);protein N-linked glycosylation(GO:0006487);apoptotic process(GO:0006915);protein N-linked glycosylation via asparagine(GO:0018279);regulation of protein stability(GO:0031647);negative regulation of apoptotic process(GO:0043066)	endoplasmic reticulum membrane(GO:0005789);oligosaccharyltransferase complex(GO:0008250);membrane(GO:0016020)	Asparagine N-linked glycosylation;Maturation of spike protein;Viral Infection Pathways;Post-translational protein modification;SARS-CoV-2 Infection;Late SARS-CoV-2 Infection Events;Metabolism of proteins;SARS-CoV Infections;Infectious disease;Disease;Translation of Structural Proteins
HUMAN|HGNC=2191|UniProtKB=Q05707	COL14A1	Collagen alpha-1(XIV) chain;COL14A1;PTN002549835;orthologs	COLLAGEN ALPHA-1(XIV) CHAIN (PTHR24020:SF15)	extracellular matrix structural protein(PC00103)	Homo sapiens			extracellular space(GO:0005615);collagen-containing extracellular matrix(GO:0062023)	Inflammation mediated by chemokine and cytokine signaling pathway->ExtraCellular matrix protein;;Integrin signalling pathway->Collagen;;;	RNA binding(GO:0003723);extracellular matrix structural constituent(GO:0005201);collagen binding(GO:0005518);extracellular matrix structural constituent conferring tensile strength(GO:0030020);protein-macromolecule adaptor activity(GO:0030674)	ventricular cardiac muscle tissue development(GO:0003229);extracellular matrix organization(GO:0030198);collagen fibril organization(GO:0030199);homeostasis of number of cells within a tissue(GO:0048873);regulation of cell growth involved in cardiac muscle cell development(GO:0061050);cell-cell adhesion(GO:0098609)	extracellular region(GO:0005576);collagen trimer(GO:0005581);collagen type XIV trimer(GO:0005596);interstitial matrix(GO:0005614);extracellular space(GO:0005615);endoplasmic reticulum lumen(GO:0005788);extracellular matrix(GO:0031012);collagen-containing extracellular matrix(GO:0062023)	Collagen degradation;Collagen chain trimerization;Extracellular matrix organization;Collagen biosynthesis and modifying enzymes;Collagen formation;Degradation of the extracellular matrix;Assembly of collagen fibrils and other multimeric structures
HUMAN|HGNC=19706|UniProtKB=Q6UY14	ADAMTSL4	ADAMTS-like protein 4;ADAMTSL4;PTN002492462;orthologs	ADAMTS-LIKE PROTEIN 4 (PTHR13723:SF144)	metalloprotease(PC00153)	Homo sapiens	metalloendopeptidase activity(GO:0004222)	proteolysis(GO:0006508);extracellular matrix organization(GO:0030198)	extracellular matrix(GO:0031012)		protease binding(GO:0002020);protein binding(GO:0005515)	epithelial cell development(GO:0002064);apoptotic process(GO:0006915);extracellular matrix organization(GO:0030198);positive regulation of apoptotic process(GO:0043065);pigment cell development(GO:0070285)	extracellular region(GO:0005576);interstitial matrix(GO:0005614);endoplasmic reticulum lumen(GO:0005788);collagen-containing extracellular matrix(GO:0062023)	Post-translational protein modification;Diseases of glycosylation;Defective B3GALTL causes PpS;Metabolism of proteins;Diseases of metabolism;Diseases associated with O-glycosylation of proteins;Disease;O-glycosylation of TSR domain-containing proteins;O-linked glycosylation
HUMAN|HGNC=11895|UniProtKB=Q03169	TNFAIP2	Tumor necrosis factor alpha-induced protein 2;TNFAIP2;PTN002501719;orthologs	TUMOR NECROSIS FACTOR ALPHA-INDUCED PROTEIN 2 (PTHR21292:SF4)	membrane traffic protein(PC00150)	Homo sapiens	SNARE binding(GO:0000149)	protein-containing complex localization(GO:0031503);exocytosis(GO:0006887)	exocyst(GO:0000145)		SNARE binding(GO:0000149);protein binding(GO:0005515)	angiogenesis(GO:0001525);exocytosis(GO:0006887);cell differentiation(GO:0030154);exocyst localization(GO:0051601)	exocyst(GO:0000145);extracellular space(GO:0005615)
HUMAN|HGNC=19705|UniProtKB=Q86XS5	ANGPTL5	Angiopoietin-related protein 5;ANGPTL5;PTN002498991;orthologs	ANGIOPOIETIN-RELATED PROTEIN 5 (PTHR19143:SF185)	intercellular signal molecule(PC00207)	Homo sapiens			extracellular space(GO:0005615);collagen-containing extracellular matrix(GO:0062023)		signaling receptor binding(GO:0005102);protein binding(GO:0005515)		extracellular space(GO:0005615);collagen-containing extracellular matrix(GO:0062023)
HUMAN|HGNC=10494|UniProtKB=P26447	S100A4	Protein S100-A4;S100A4;PTN002481289;orthologs	PROTEIN S100-A4 (PTHR11639:SF51)	calmodulin-related(PC00061)	Homo sapiens	protein binding(GO:0005515);calcium ion binding(GO:0005509)				RNA binding(GO:0003723);actin binding(GO:0003779);calcium ion binding(GO:0005509);protein binding(GO:0005515);chemoattractant activity(GO:0042056);identical protein binding(GO:0042802);transition metal ion binding(GO:0046914);calcium-dependent protein binding(GO:0048306);RAGE receptor binding(GO:0050786)	epithelial to mesenchymal transition(GO:0001837);positive regulation of canonical NF-kappaB signal transduction(GO:0043123);positive chemotaxis(GO:0050918)	extracellular region(GO:0005576);extracellular space(GO:0005615);nucleus(GO:0005634);nucleoplasm(GO:0005654);cytosol(GO:0005829);perinuclear region of cytoplasm(GO:0048471);collagen-containing extracellular matrix(GO:0062023);extracellular exosome(GO:0070062)
HUMAN|HGNC=10258|UniProtKB=P35398	RORA	Nuclear receptor ROR-alpha;RORA;PTN002515192;orthologs	NUCLEAR RECEPTOR ROR-ALPHA (PTHR45805:SF3)	C4 zinc finger nuclear receptor(PC00169)	Homo sapiens	RNA polymerase II cis-regulatory region sequence-specific DNA binding(GO:0000978);signaling receptor activity(GO:0038023);DNA-binding transcription factor activity, RNA polymerase II-specific(GO:0000981)	regulation of transcription by RNA polymerase II(GO:0006357)	nucleus(GO:0005634)		RNA polymerase II transcription regulatory region sequence-specific DNA binding(GO:0000977);RNA polymerase II cis-regulatory region sequence-specific DNA binding(GO:0000978);DNA-binding transcription factor activity, RNA polymerase II-specific(GO:0000981);transcription coregulator binding(GO:0001221);transcription corepressor binding(GO:0001222);transcription coactivator binding(GO:0001223);DNA b…	angiogenesis(GO:0001525);regulation of DNA-templated transcription(GO:0006355);regulation of transcription by RNA polymerase II(GO:0006357);xenobiotic metabolic process(GO:0006805);nitric oxide biosynthetic process(GO:0006809);regulation of smoothened signaling pathway(GO:0008589);positive regulation of vascular endothelial growth factor production(GO:0010575);regulation of glucose metabolic proc…	chromatin(GO:0000785);nucleus(GO:0005634);nucleoplasm(GO:0005654);nucleolus(GO:0005730)	Interleukin-4 and Interleukin-13 signaling;Cytokine Signaling in Immune system;Metabolism of lipids;Post-translational protein modification;Gene expression (Transcription);Signaling by Interleukins;Cellular responses to stress;Metabolism;SUMO E3 ligases SUMOylate target proteins;Circadian Clock;RNA Polymerase II Transcription;Generic Transcription Pathway;Metabolism of proteins;SUMOylation of int…
HUMAN|HGNC=9364|UniProtKB=Q92954	PRG4	Proteoglycan 4;PRG4;PTN002505582;orthologs	PROTEOGLYCAN 4 (PTHR22917:SF1)		Homo sapiens			extracellular space(GO:0005615);collagen-containing extracellular matrix(GO:0062023)		scavenger receptor activity(GO:0005044);extracellular matrix structural constituent conferring compression resistance(GO:0030021);polysaccharide binding(GO:0030247)	immune response(GO:0006955);vesicle-mediated transport(GO:0016192)	extracellular space(GO:0005615);collagen-containing extracellular matrix(GO:0062023)
HUMAN|HGNC=24538|UniProtKB=Q9BUJ0	ABHD14A	Protein ABHD14A;ABHD14A;PTN002475425;orthologs	PROTEIN ABHD14A (PTHR46197:SF1)		Homo sapiens			cytoplasm(GO:0005737)		hydrolase activity(GO:0016787)		cytoplasm(GO:0005737);membrane(GO:0016020)
HUMAN|HGNC=17376|UniProtKB=Q9UIJ7	AK3	GTP:AMP phosphotransferase AK3, mitochondrial;AK3;PTN002511643;orthologs	GTP:AMP PHOSPHOTRANSFERASE AK3, MITOCHONDRIAL (PTHR23359:SF68)	nucleotide kinase(PC00172)	Homo sapiens	kinase activity(GO:0016301);phosphotransferase activity, phosphate group as acceptor(GO:0016776)	purine ribonucleotide metabolic process(GO:0009150);purine ribonucleoside monophosphate metabolic process(GO:0009167);nucleoside triphosphate biosynthetic process(GO:0009142)	mitochondrial matrix(GO:0005759)	De novo purine biosynthesis->Adenylate kinase;;	protein binding(GO:0005515);ATP binding(GO:0005524);GTP binding(GO:0005525);nucleoside triphosphate adenylate kinase activity(GO:0046899)	ADP biosynthetic process(GO:0006172);blood coagulation(GO:0007596);nucleoside triphosphate biosynthetic process(GO:0009142);AMP metabolic process(GO:0046033);GTP metabolic process(GO:0046039);ITP metabolic process(GO:0046041);UTP metabolic process(GO:0046051)	cytoplasm(GO:0005737);mitochondrion(GO:0005739);mitochondrial matrix(GO:0005759)	Hemostasis;Factors involved in megakaryocyte development and platelet production
HUMAN|HGNC=2211|UniProtKB=P12109	COL6A1	Collagen alpha-1(VI) chain;COL6A1;PTN002544441;orthologs	COLLAGEN ALPHA-1(VI) CHAIN (PTHR24020:SF18)	extracellular matrix structural protein(PC00103)	Homo sapiens			extracellular space(GO:0005615);collagen-containing extracellular matrix(GO:0062023)	Inflammation mediated by chemokine and cytokine signaling pathway->ExtraCellular matrix protein;;Integrin signalling pathway->Collagen;;;	collagen binding(GO:0005518);extracellular matrix structural constituent conferring tensile strength(GO:0030020);platelet-derived growth factor binding(GO:0048407)	response to reactive oxygen species(GO:0000302);cell morphogenesis(GO:0000902);osteoblast differentiation(GO:0001649);hair follicle development(GO:0001942);reduction of food intake in response to dietary excess(GO:0002023);muscle system process(GO:0003012);respiratory system process(GO:0003016);glycolytic process(GO:0006096);tricarboxylic acid cycle(GO:0006099);2-oxoglutarate metabolic process(GO…	extracellular region(GO:0005576);collagen type VI trimer(GO:0005589);basement membrane(GO:0005604);mitochondrion(GO:0005739);lysosomal membrane(GO:0005765);endoplasmic reticulum lumen(GO:0005788);membrane(GO:0016020);sarcoplasmic reticulum(GO:0016529);myofibril(GO:0030016);protein-containing complex(GO:0032991);sarcolemma(GO:0042383);collagen-containing extracellular matrix(GO:0062023);extracellu…	Signal Transduction;Signaling by Receptor Tyrosine Kinases;Extracellular matrix organization;ECM proteoglycans;Collagen biosynthesis and modifying enzymes;Assembly of collagen fibrils and other multimeric structures;Axon guidance;Developmental Biology;NCAM signaling for neurite out-growth;Collagen formation;Degradation of the extracellular matrix;Integrin cell surface interactions;Collagen chain …
HUMAN|HGNC=13427|UniProtKB=Q6XE24	RBMS3	RNA-binding motif, single-stranded-interacting protein 3;RBMS3;PTN002542128;orthologs	RNA-BINDING MOTIF, SINGLE-STRANDED-INTERACTING PROTEIN 3 (PTHR24012:SF742)	RNA metabolism protein(PC00031)	Homo sapiens	poly(A) binding(GO:0008143);mRNA 3'-UTR binding(GO:0003730)		nucleus(GO:0005634);cytosol(GO:0005829);ribonucleoprotein complex(GO:1990904)		mRNA 3'-UTR binding(GO:0003730);poly(A) binding(GO:0008143);poly(U) RNA binding(GO:0008266);mRNA 3'-UTR AU-rich region binding(GO:0035925)	defense response to tumor cell(GO:0002357);positive regulation of gene expression(GO:0010628);negative regulation of gene expression(GO:0010629);negative regulation of canonical Wnt signaling pathway(GO:0090090)	nucleus(GO:0005634);cytoplasm(GO:0005737);cytosol(GO:0005829);ribonucleoprotein complex(GO:1990904)
HUMAN|HGNC=4984|UniProtKB=P05114	HMGN1	Non-histone chromosomal protein HMG-14;HMGN1;PTN002507946;orthologs	NON-HISTONE CHROMOSOMAL PROTEIN HMG-14 (PTHR23087:SF12)	chromatin/chromatin-binding, or -regulatory protein(PC00077)	Homo sapiens	chromatin binding(GO:0003682)	chromatin organization(GO:0006325)	nucleus(GO:0005634)		DNA binding(GO:0003677);chromatin binding(GO:0003682);protein binding(GO:0005515);nucleosomal DNA binding(GO:0031492)	pyrimidine dimer repair by nucleotide-excision repair(GO:0000720);transcription-coupled nucleotide-excision repair(GO:0006283);chromatin organization(GO:0006325);regulation of transcription by RNA polymerase II(GO:0006357);response to UV-B(GO:0010224);response to UV-C(GO:0010225);positive regulation of DNA-templated transcription, elongation(GO:0032786);regulation of development, heterochronic(GO…	chromatin(GO:0000785);female germ cell nucleus(GO:0001674);nucleus(GO:0005634);nucleoplasm(GO:0005654);cytoplasm(GO:0005737)	Transcription-Coupled Nucleotide Excision Repair (TC-NER);Nucleotide Excision Repair;Formation of TC-NER Pre-Incision Complex;Gap-filling DNA repair synthesis and ligation in TC-NER;Dual incision in TC-NER;DNA Repair
HUMAN|HGNC=17158|UniProtKB=Q8IV08	PLD3	5'-3' exonuclease PLD3;PLD3;PTN002468869;orthologs	5'-3' EXONUCLEASE PLD3 (PTHR10185:SF16)	phospholipase(PC00186)	Homo sapiens					phospholipase D activity(GO:0004630);protein binding(GO:0005515);single-stranded DNA 5'-3' DNA exonuclease activity(GO:0045145)	immune system process(GO:0002376);DNA metabolic process(GO:0006259);inflammatory response(GO:0006954);myotube differentiation(GO:0014902);regulation of cytokine production involved in inflammatory response(GO:1900015)	Golgi membrane(GO:0000139);lysosomal membrane(GO:0005765);endoplasmic reticulum membrane(GO:0005789);early endosome membrane(GO:0031901);late endosome membrane(GO:0031902);lysosomal lumen(GO:0043202);extracellular exosome(GO:0070062)	Metabolism;Role of phospholipids in phagocytosis;Glycerophospholipid biosynthesis;Fcgamma receptor (FCGR) dependent phagocytosis;Metabolism of lipids;Immune System;Phospholipid metabolism;Synthesis of PG;Innate Immune System
HUMAN|HGNC=12780|UniProtKB=P09544	WNT2	Protein Wnt-2;WNT2;PTN002485931;orthologs	PROTEIN WNT-2 (PTHR12027:SF86)	intercellular signal molecule(PC00207)	Homo sapiens	G protein-coupled receptor binding(GO:0001664);cytokine activity(GO:0005125)	neuron differentiation(GO:0030182);cell fate commitment(GO:0045165);canonical Wnt signaling pathway(GO:0060070)	extracellular space(GO:0005615)	Alzheimer disease-presenilin pathway->Wingless-type MMTV integration site family member;;Angiogenesis->Wingless-type MMTV integration site family member;;Cadherin signaling pathway->Wingless-type MMTV integration site family member;;Wnt signaling pathway->Wingless-type MMTV integration site family member;;;;;	frizzled binding(GO:0005109);cytokine activity(GO:0005125);protein binding(GO:0005515);receptor ligand activity(GO:0048018)	positive regulation of mesenchymal cell proliferation(GO:0002053);lens development in camera-type eye(GO:0002088);cell-cell signaling(GO:0007267);positive regulation of cell population proliferation(GO:0008284);mesenchymal cell proliferation(GO:0010463);neurogenesis(GO:0022008);neuron differentiation(GO:0030182);cell proliferation in midbrain(GO:0033278);cell fate commitment(GO:0045165);positive …	extracellular region(GO:0005576);extracellular space(GO:0005615);cytoplasm(GO:0005737);collagen-containing extracellular matrix(GO:0062023);Wnt signalosome(GO:1990909)	WNT ligand biogenesis and trafficking;Signal Transduction;Signaling by GPCR;Signaling by WNT;Class B/2 (Secretin family receptors);GPCR ligand binding
HUMAN|HGNC=9999|UniProtKB=P49796	RGS3	Regulator of G-protein signaling 3;RGS3;PTN002474431;orthologs	REGULATOR OF G-PROTEIN SIGNALING 3 (PTHR46848:SF1)		Homo sapiens			nucleus(GO:0005634);plasma membrane(GO:0005886)	Heterotrimeric G-protein signaling pathway-Gq alpha and Go alpha mediated pathway->Regulator of G-protein signaling;;Heterotrimeric G-protein signaling pathway-Gi alpha and Gs alpha mediated pathway->Regulator of G-protein signaling;;;	GTPase activity(GO:0003924);GTPase activator activity(GO:0005096);protein binding(GO:0005515)	G protein-coupled receptor signaling pathway(GO:0007186);regulation of G protein-coupled receptor signaling pathway(GO:0008277);negative regulation of signal transduction(GO:0009968)	nucleus(GO:0005634);cytosol(GO:0005829);plasma membrane(GO:0005886)	G alpha (q) signalling events;GPCR downstream signalling;Signal Transduction;Signaling by GPCR;G alpha (i) signalling events
HUMAN|HGNC=24944|UniProtKB=Q9NX09	DDIT4	DNA damage-inducible transcript 4 protein;DDIT4;PTN002488307;orthologs	DNA DAMAGE-INDUCIBLE TRANSCRIPT 4 PROTEIN (PTHR12478:SF7)		Homo sapiens	protein binding(GO:0005515)	response to hypoxia(GO:0001666);apoptotic process(GO:0006915);negative regulation of TOR signaling(GO:0032007)			protein binding(GO:0005515);14-3-3 protein binding(GO:0071889)	response to hypoxia(GO:0001666);neuron migration(GO:0001764);apoptotic process(GO:0006915);brain development(GO:0007420);neuron differentiation(GO:0030182);negative regulation of TOR signaling(GO:0032007);protein-containing complex disassembly(GO:0032984);intracellular signal transduction(GO:0035556);intrinsic apoptotic signaling pathway in response to DNA damage by p53 class mediator(GO:0042771)…	cytoplasm(GO:0005737);mitochondrion(GO:0005739);cytosol(GO:0005829)	TP53 Regulates Metabolic Genes;Generic Transcription Pathway;RNA Polymerase II Transcription;Gene expression (Transcription);Transcriptional Regulation by TP53
HUMAN|HGNC=29431|UniProtKB=Q9H792	PEAK1	Inactive tyrosine-protein kinase PEAK1;PEAK1;PTN002506482;orthologs	INACTIVE TYROSINE-PROTEIN KINASE PEAK1 (PTHR22972:SF5)	non-receptor serine/threonine protein kinase(PC00167)	Homo sapiens	protein kinase activity(GO:0004672)	protein phosphorylation(GO:0006468)			protein kinase activity(GO:0004672);non-membrane spanning protein tyrosine kinase activity(GO:0004715);protein binding(GO:0005515);identical protein binding(GO:0042802)	protein phosphorylation(GO:0006468);cell migration(GO:0016477);substrate adhesion-dependent cell spreading(GO:0034446);protein autophosphorylation(GO:0046777);focal adhesion assembly(GO:0048041);regulation of focal adhesion assembly(GO:0051893)	cytosol(GO:0005829);focal adhesion(GO:0005925);actin cytoskeleton(GO:0015629)	RHO GTPase cycle;RHOU GTPase cycle;Signal Transduction;Signaling by Rho GTPases, Miro GTPases and RHOBTB3;Signaling by Rho GTPases;RHOV GTPase cycle
HUMAN|HGNC=29418|UniProtKB=Q8TF40	FNIP1	Folliculin-interacting protein 1;FNIP1;PTN002502545;orthologs	FOLLICULIN-INTERACTING PROTEIN 1 (PTHR21634:SF12)		Homo sapiens	molecular function inhibitor activity(GO:0140678);protein-folding chaperone binding(GO:0051087)		cytoplasm(GO:0005737)		protein binding(GO:0005515);enzyme activator activity(GO:0008047);enzyme binding(GO:0019899);ATPase inhibitor activity(GO:0042030);metal ion binding(GO:0046872);protein-folding chaperone binding(GO:0051087)	negative regulation of transcription by RNA polymerase II(GO:0000122);B cell apoptotic process(GO:0001783);regulation of protein phosphorylation(GO:0001932);positive regulation of protein phosphorylation(GO:0001934);immature B cell differentiation(GO:0002327);positive regulation of B cell apoptotic process(GO:0002904);negative regulation of cell population proliferation(GO:0008285);cellular respo…	cytoplasm(GO:0005737);lysosomal membrane(GO:0005765);cytosol(GO:0005829)	Cellular response to starvation;Amino acids regulate mTORC1;Cellular responses to stress;Cellular responses to stimuli
HUMAN|HGNC=7014|UniProtKB=P50222	MEOX2	Homeobox protein MOX-2;MEOX2;PTN002518767;orthologs	HOMEOBOX PROTEIN MOX-2 (PTHR24328:SF1)	homeodomain transcription factor(PC00119)	Homo sapiens	RNA polymerase II cis-regulatory region sequence-specific DNA binding(GO:0000978);DNA-binding transcription factor activity, RNA polymerase II-specific(GO:0000981)	embryo development(GO:0009790);epithelium development(GO:0060429);regulation of transcription by RNA polymerase II(GO:0006357)	nucleus(GO:0005634)		RNA polymerase II cis-regulatory region sequence-specific DNA binding(GO:0000978);DNA-binding transcription factor activity, RNA polymerase II-specific(GO:0000981);DNA-binding transcription activator activity, RNA polymerase II-specific(GO:0001228);DNA-binding transcription factor activity(GO:0003700);protein binding(GO:0005515);sequence-specific DNA binding(GO:0043565);sequence-specific double-s…	angiogenesis(GO:0001525);somite specification(GO:0001757);regulation of transcription by RNA polymerase II(GO:0006357);skeletal muscle tissue development(GO:0007519);positive regulation of transcription by RNA polymerase II(GO:0045944);roof of mouth development(GO:0060021);limb development(GO:0060173);somite development(GO:0061053);negative regulation of cell migration involved in sprouting angio…	chromatin(GO:0000785);nucleus(GO:0005634);cytoplasm(GO:0005737);nuclear speck(GO:0016607)
HUMAN|HGNC=18185|UniProtKB=Q9UJM3	ERRFI1	ERBB receptor feedback inhibitor 1;ERRFI1;PTN002494435;orthologs	ERBB RECEPTOR FEEDBACK INHIBITOR 1 (PTHR14254:SF5)		Homo sapiens		negative regulation of signal transduction(GO:0009968);regulation of epithelial cell differentiation(GO:0030856);regulation of epidermal growth factor receptor signaling pathway(GO:0042058)			GTPase activator activity(GO:0005096);protein binding(GO:0005515);protein kinase binding(GO:0019901)	liver development(GO:0001889);tissue homeostasis(GO:0001894);glucose metabolic process(GO:0006006);bile acid biosynthetic process(GO:0006699);apoptotic process(GO:0006915);epidermal growth factor receptor signaling pathway(GO:0007173);negative regulation of epidermal growth factor-activated receptor activity(GO:0007175);embryo implantation(GO:0007566);cholesterol metabolic process(GO:0008203);res…	nucleus(GO:0005634);cytoplasm(GO:0005737);cytosol(GO:0005829);plasma membrane(GO:0005886)
HUMAN|HGNC=3602|UniProtKB=Q9UBX5	FBLN5	Fibulin-5;FBLN5;PTN002542816;orthologs	FIBULIN-5 (PTHR24034:SF107)	extracellular matrix structural protein(PC00103)	Homo sapiens		cellular component assembly(GO:0022607);supramolecular fiber organization(GO:0097435);extracellular matrix organization(GO:0030198)			integrin binding(GO:0005178);calcium ion binding(GO:0005509);protein binding(GO:0005515);extracellular matrix constituent conferring elasticity(GO:0030023);protein homodimerization activity(GO:0042803)	cell-matrix adhesion(GO:0007160);protein localization to cell surface(GO:0034394);secretion(GO:0046903);elastic fiber assembly(GO:0048251);regulation of removal of superoxide radicals(GO:2000121)	extracellular region(GO:0005576);extracellular space(GO:0005615);extracellular matrix(GO:0031012);collagen-containing extracellular matrix(GO:0062023);extracellular exosome(GO:0070062);elastic fiber(GO:0071953)	Elastic fibre formation;Extracellular matrix organization;Molecules associated with elastic fibres
HUMAN|HGNC=30085|UniProtKB=Q9H7M9	C10orf54	V-type immunoglobulin domain-containing suppressor of T-cell activation;VSIR;PTN002552141;orthologs	V-TYPE IMMUNOGLOBULIN DOMAIN-CONTAINING SUPPRESSOR OF T-CELL ACTIVATION (PTHR44819:SF1)	immunoglobulin receptor superfamily(PC00124)	Homo sapiens		negative regulation of T cell activation(GO:0050868)	plasma membrane(GO:0005886)		protein binding(GO:0005515);enzyme binding(GO:0019899);identical protein binding(GO:0042802);endopeptidase activator activity(GO:0061133)	positive regulation of gene expression(GO:0010628);positive regulation of endopeptidase activity(GO:0010950);positive regulation of cell migration(GO:0030335);zymogen activation(GO:0031638);negative regulation of type II interferon production(GO:0032689);negative regulation of interleukin-10 production(GO:0032693);negative regulation of interleukin-17 production(GO:0032700);negative regulation of…	plasma membrane(GO:0005886)
HUMAN|HGNC=6715|UniProtKB=Q14767	LTBP2,LTBP3	Latent-transforming growth factor beta-binding protein 2;LTBP2;PTN002513809;orthologs	LATENT-TRANSFORMING GROWTH FACTOR BETA-BINDING PROTEIN 2 (PTHR24034:SF49)	extracellular matrix structural protein(PC00103)	Homo sapiens	extracellular matrix binding(GO:0050840)	supramolecular fiber organization(GO:0097435)			extracellular matrix structural constituent(GO:0005201);calcium ion binding(GO:0005509);protein binding(GO:0005515);heparin binding(GO:0008201);growth factor binding(GO:0019838);microfibril binding(GO:0050436)	protein targeting(GO:0006605);transforming growth factor beta receptor signaling pathway(GO:0007179);protein secretion(GO:0009306);supramolecular fiber organization(GO:0097435)	extracellular region(GO:0005576);extracellular space(GO:0005615);extracellular matrix(GO:0031012);collagen-containing extracellular matrix(GO:0062023);extracellular exosome(GO:0070062)	Signaling by TGF-beta Receptor Complex;Signal Transduction;Elastic fibre formation;Extracellular matrix organization;Signaling by TGFB family members;Molecules associated with elastic fibres;TGF-beta receptor signaling activates SMADs
HUMAN|HGNC=6164|UniProtKB=O95965	ITGBL1	Integrin beta-like protein 1;ITGBL1;PTN002467830;orthologs	INTEGRIN BETA-LIKE PROTEIN 1 (PTHR10082:SF3)	integrin(PC00126)	Homo sapiens	integrin binding(GO:0005178)	cell-matrix adhesion(GO:0007160);cell adhesion mediated by integrin(GO:0033627);integrin-mediated signaling pathway(GO:0007229);cell-cell adhesion(GO:0098609);cell migration(GO:0016477)	focal adhesion(GO:0005925);plasma membrane signaling receptor complex(GO:0098802);cell surface(GO:0009986)	Integrin signalling pathway->Integrin beta;;	integrin binding(GO:0005178)	cell adhesion(GO:0007155);cell-matrix adhesion(GO:0007160);integrin-mediated signaling pathway(GO:0007229);cell migration(GO:0016477);cell adhesion mediated by integrin(GO:0033627);cell-cell adhesion(GO:0098609)	extracellular region(GO:0005576);plasma membrane(GO:0005886);focal adhesion(GO:0005925);integrin complex(GO:0008305);cell surface(GO:0009986)	Transcriptional regulation by RUNX2;Generic Transcription Pathway;RNA Polymerase II Transcription;RUNX2 regulates genes involved in cell migration;Gene expression (Transcription)
HUMAN|HGNC=39|UniProtKB=Q8IUA7	ABCA9	ATP-binding cassette sub-family A member 9;ABCA9;PTN002499153;orthologs	ATP-BINDING CASSETTE SUB-FAMILY A MEMBER 9 (PTHR19229:SF120)	ATP-binding cassette (ABC) transporter(PC00003)	Homo sapiens	ATPase-coupled transmembrane transporter activity(GO:0042626);lipid transporter activity(GO:0005319)	lipid transport(GO:0006869)	intracellular membrane-bounded organelle(GO:0043231)		lipid transporter activity(GO:0005319);ATP binding(GO:0005524);ATP hydrolysis activity(GO:0016887);ATPase-coupled transmembrane transporter activity(GO:0042626);ABC-type transporter activity(GO:0140359)	lipid transport(GO:0006869);transmembrane transport(GO:0055085)	membrane(GO:0016020);intracellular membrane-bounded organelle(GO:0043231)	ABC transporters in lipid homeostasis;ABC-family proteins mediated transport;Transport of small molecules
HUMAN|HGNC=16826|UniProtKB=Q15714	TSC22D1	TSC22 domain family protein 1;TSC22D1;PTN002487639;orthologs	TSC22 DOMAIN FAMILY PROTEIN 1 (PTHR46745:SF1)		Homo sapiens		negative regulation of apoptotic process(GO:0043066);positive regulation of cell population proliferation(GO:0008284)	nucleus(GO:0005634);cytosol(GO:0005829)		transcription coactivator activity(GO:0003713);protein binding(GO:0005515);identical protein binding(GO:0042802)	regulation of transcription by RNA polymerase II(GO:0006357);transcription by RNA polymerase II(GO:0006366);positive regulation of cell population proliferation(GO:0008284);positive regulation of transforming growth factor beta receptor signaling pathway(GO:0030511);positive regulation of apoptotic process(GO:0043065);negative regulation of apoptotic process(GO:0043066);positive regulation of pro…	nucleus(GO:0005634);cytoplasm(GO:0005737);mitochondrion(GO:0005739);cytosol(GO:0005829);plasma membrane(GO:0005886)
HUMAN|HGNC=1701|UniProtKB=P60033	CD81	CD81 antigen;CD81;PTN002499448;orthologs	CD81 ANTIGEN (PTHR19282:SF214)	scaffold/adaptor protein(PC00226)	Homo sapiens			plasma membrane(GO:0005886)		virus receptor activity(GO:0001618);integrin binding(GO:0005178);protein binding(GO:0005515);cholesterol binding(GO:0015485);MHC class II protein complex binding(GO:0023026);MHC class II protein binding(GO:0042289);transferrin receptor binding(GO:1990459)	immunological synapse formation(GO:0001771);humoral immune response mediated by circulating immunoglobulin(GO:0002455);positive regulation of inflammatory response to antigenic stimulus(GO:0002863);myoblast fusion involved in skeletal muscle regeneration(GO:0014905);positive regulation of B cell proliferation(GO:0030890);receptor internalization(GO:0031623);regulation of protein stability(GO:0031…	immunological synapse(GO:0001772);plasma membrane(GO:0005886);focal adhesion(GO:0005925);basal plasma membrane(GO:0009925);membrane(GO:0016020);basolateral plasma membrane(GO:0016323);vesicle(GO:0031982);extracellular exosome(GO:0070062);tetraspanin-enriched microdomain(GO:0097197)	Immune System;Immunoregulatory interactions between a Lymphoid and a non-Lymphoid cell;Adaptive Immune System;Innate Immune System;Regulation of Complement cascade;Complement cascade
HUMAN|HGNC=25140|UniProtKB=O95562	SFT2D2	Vesicle transport protein SFT2B;SFT2D2;PTN002508582;orthologs	VESICLE TRANSPORT PROTEIN SFT2B (PTHR23137:SF1)		Homo sapiens					molecular_function(GO:0003674);protein binding(GO:0005515)	biological_process(GO:0008150);protein transport(GO:0015031);vesicle-mediated transport(GO:0016192)	cytoplasm(GO:0005737);endomembrane system(GO:0012505);membrane(GO:0016020);intracellular membrane-bounded organelle(GO:0043231);extracellular exosome(GO:0070062)
HUMAN|HGNC=30248|UniProtKB=Q9BZL3	SMIM3	Small integral membrane protein 3;SMIM3;PTN002532983;orthologs	SMALL INTEGRAL MEMBRANE PROTEIN 3 (PTHR37859:SF1)		Homo sapiens					protein binding(GO:0005515);identical protein binding(GO:0042802)		membrane(GO:0016020)
HUMAN|HGNC=612|UniProtKB=P05090	APOD	Apolipoprotein D;APOD;PTN002471996;orthologs	APOLIPOPROTEIN D (PTHR10612:SF34)	apolipoprotein(PC00052)	Homo sapiens					lipid transporter activity(GO:0005319);protein binding(GO:0005515);cholesterol binding(GO:0015485)	response to reactive oxygen species(GO:0000302);angiogenesis(GO:0001525);glucose metabolic process(GO:0006006);lipid metabolic process(GO:0006629);lipid transport(GO:0006869);brain development(GO:0007420);negative regulation of platelet-derived growth factor receptor signaling pathway(GO:0010642);peripheral nervous system axon regeneration(GO:0014012);tissue regeneration(GO:0042246);negative regu…	extracellular region(GO:0005576);extracellular space(GO:0005615);cytoplasm(GO:0005737);endoplasmic reticulum(GO:0005783);cytosolic ribosome(GO:0022626);dendrite(GO:0030425);neuronal cell body(GO:0043025);perinuclear region of cytoplasm(GO:0048471);extracellular exosome(GO:0070062)	Signaling by Nuclear Receptors;Transport of fatty acids;NR1H2 and NR1H3-mediated signaling;Signal Transduction;SLC-mediated transmembrane transport;NR1H3 & NR1H2 regulate gene expression linked to cholesterol transport and efflux;Transport of vitamins, nucleosides, and related molecules;Transport of small molecules
HUMAN|HGNC=11092|UniProtKB=P03973	SLPI	Antileukoproteinase;SLPI;PTN002500344;orthologs	ANTILEUKOPROTEINASE (PTHR19441:SF44)	protease inhibitor(PC00191)	Homo sapiens	serine-type endopeptidase inhibitor activity(GO:0004867)	innate immune response(GO:0045087);antibacterial humoral response(GO:0019731)	extracellular space(GO:0005615)		DNA binding(GO:0003677);mRNA binding(GO:0003729);endopeptidase inhibitor activity(GO:0004866);serine-type endopeptidase inhibitor activity(GO:0004867);protein binding(GO:0005515);enzyme binding(GO:0019899)	immune response(GO:0006955);antibacterial humoral response(GO:0019731);negative regulation of protein binding(GO:0032091);response to lipopolysaccharide(GO:0032496);modulation of process of another organism(GO:0035821);negative regulation of viral genome replication(GO:0045071);innate immune response(GO:0045087)	extracellular region(GO:0005576);extracellular space(GO:0005615);Golgi apparatus(GO:0005794);specific granule lumen(GO:0035580);collagen-containing extracellular matrix(GO:0062023);extracellular exosome(GO:0070062)	Immune System;Innate Immune System;Neutrophil degranulation
HUMAN|HGNC=11771|UniProtKB=Q15582	TGFBI	Transforming growth factor-beta-induced protein ig-h3;TGFBI;PTN002474863;orthologs	TRANSFORMING GROWTH FACTOR-BETA-INDUCED PROTEIN IG-H3 (PTHR10900:SF82)	cell adhesion molecule(PC00069)	Homo sapiens	cell adhesion molecule binding(GO:0050839)	extracellular matrix organization(GO:0030198);cell adhesion(GO:0007155)	extracellular space(GO:0005615);extracellular matrix(GO:0031012)		integrin binding(GO:0005178);extracellular matrix structural constituent(GO:0005201);protein binding(GO:0005515);collagen binding(GO:0005518);identical protein binding(GO:0042802);cell adhesion molecule binding(GO:0050839);extracellular matrix binding(GO:0050840)	angiogenesis(GO:0001525);chondrocyte differentiation(GO:0002062);cell adhesion(GO:0007155);negative regulation of cell adhesion(GO:0007162);visual perception(GO:0007601);cell population proliferation(GO:0008283);extracellular matrix organization(GO:0030198)	extracellular region(GO:0005576);basement membrane(GO:0005604);extracellular space(GO:0005615);trans-Golgi network(GO:0005802);plasma membrane(GO:0005886);extracellular matrix(GO:0031012);collagen-containing extracellular matrix(GO:0062023);extracellular exosome(GO:0070062)	Amyloid fiber formation;Metabolism of proteins
HUMAN|HGNC=6631|UniProtKB=P49257	LMAN1	Protein ERGIC-53;LMAN1;PTN002486822;orthologs	PROTEIN ERGIC-53 (PTHR12223:SF32)	membrane traffic protein(PC00150)	Homo sapiens	monosaccharide binding(GO:0048029)	endoplasmic reticulum to Golgi vesicle-mediated transport(GO:0006888)	endoplasmic reticulum membrane(GO:0005789);COPII-coated ER to Golgi transport vesicle(GO:0030134);Golgi membrane(GO:0000139);endoplasmic reticulum-Golgi intermediate compartment(GO:0005793)		protein binding(GO:0005515);D-mannose binding(GO:0005537);metal ion binding(GO:0046872);unfolded protein binding(GO:0051082)	protein folding(GO:0006457);endoplasmic reticulum to Golgi vesicle-mediated transport(GO:0006888);endoplasmic reticulum organization(GO:0007029);Golgi organization(GO:0007030);blood coagulation(GO:0007596);positive regulation of organelle organization(GO:0010638);negative regulation of protein targeting to mitochondrion(GO:1903215)	Golgi membrane(GO:0000139);endoplasmic reticulum(GO:0005783);endoplasmic reticulum membrane(GO:0005789);endoplasmic reticulum-Golgi intermediate compartment(GO:0005793);ER to Golgi transport vesicle membrane(GO:0012507);membrane(GO:0016020);sarcomere(GO:0030017);COPII-coated ER to Golgi transport vesicle(GO:0030134);endoplasmic reticulum-Golgi intermediate compartment membrane(GO:0033116);collage…	Asparagine N-linked glycosylation;Post-translational protein modification;Membrane Trafficking;RHO GTPase cycle;Signaling by Rho GTPases;ER to Golgi Anterograde Transport;RAC3 GTPase cycle;Vesicle-mediated transport;Metabolism of proteins;Transport to the Golgi and subsequent modification;RHOG GTPase cycle;RHOD GTPase cycle;RAC2 GTPase cycle;Signal Transduction;COPII-mediated vesicle transport;Ca…
HUMAN|HGNC=16953|UniProtKB=Q15063	POSTN	Periostin;POSTN;PTN002474864;orthologs	PERIOSTIN (PTHR10900:SF12)	cell adhesion molecule(PC00069)	Homo sapiens	cell adhesion molecule binding(GO:0050839)	extracellular matrix organization(GO:0030198);cell adhesion(GO:0007155)	extracellular space(GO:0005615);extracellular matrix(GO:0031012)		extracellular matrix structural constituent(GO:0005201);protein binding(GO:0005515);heparin binding(GO:0008201);metal ion binding(GO:0046872);cell adhesion molecule binding(GO:0050839)	response to hypoxia(GO:0001666);negative regulation of cell-matrix adhesion(GO:0001953);regulation of systemic arterial blood pressure(GO:0003073);cell adhesion(GO:0007155);regulation of Notch signaling pathway(GO:0008593);response to mechanical stimulus(GO:0009612);tissue development(GO:0009888);response to muscle activity(GO:0014850);positive regulation of smooth muscle cell migration(GO:001491…	extracellular space(GO:0005615);trans-Golgi network(GO:0005802);extracellular matrix(GO:0031012);neuromuscular junction(GO:0031594);collagen-containing extracellular matrix(GO:0062023)
HUMAN|HGNC=3349|UniProtKB=P17813	ENG	Endoglin;ENG;PTN002493592;orthologs	ENDOGLIN (PTHR14002:SF1)	transmembrane signal receptor(PC00197)	Homo sapiens					transmembrane signaling receptor activity(GO:0004888);transforming growth factor beta receptor activity(GO:0005024);type II transforming growth factor beta receptor binding(GO:0005114);protein binding(GO:0005515);galactose binding(GO:0005534);glycosaminoglycan binding(GO:0005539);coreceptor activity(GO:0015026);signaling receptor activator activity(GO:0030546);type I transforming growth factor be…	branching involved in blood vessel morphogenesis(GO:0001569);vasculogenesis(GO:0001570);epithelial to mesenchymal transition(GO:0001837);positive regulation of protein phosphorylation(GO:0001934);heart looping(GO:0001947);outflow tract septum morphogenesis(GO:0003148);epithelial to mesenchymal transition involved in endocardial cushion formation(GO:0003198);endocardial cushion morphogenesis(GO:00…	extracellular space(GO:0005615);plasma membrane(GO:0005886);focal adhesion(GO:0005925);external side of plasma membrane(GO:0009897);nuclear body(GO:0016604);receptor complex(GO:0043235);endothelial microparticle(GO:0072563)
HUMAN|HGNC=4403|UniProtKB=P61952	GNG11	Guanine nucleotide-binding protein G(I)_G(S)_G(O) subunit gamma-11;GNG11;PTN002492818;orthologs	GUANINE NUCLEOTIDE-BINDING PROTEIN G(I)_G(S)_G(O) SUBUNIT GAMMA-11 (PTHR13809:SF1)	heterotrimeric G-protein(PC00117)	Homo sapiens	protein binding(GO:0005515)	G protein-coupled receptor signaling pathway(GO:0007186)	catalytic complex(GO:1902494);plasma membrane protein complex(GO:0098797);extrinsic component of membrane(GO:0019898);cytoplasmic side of plasma membrane(GO:0009898)	Dopamine receptor mediated signaling pathway->G-protein, gamma subunit;;5HT2 type receptor mediated signaling pathway->G-protein;;5HT1 type receptor mediated signaling pathway->G-protein;;Muscarinic acetylcholine receptor 1 and 3 signaling pathway->Gq-protein;;Endogenous cannabinoid signaling->G-protein, gamma subunit;;GABA-B receptor II signaling->Ggamma;;Angiotensin II-stimulated signaling thro…	GTPase activity(GO:0003924);protein binding(GO:0005515);G-protein beta-subunit binding(GO:0031681)	signal transduction(GO:0007165);G protein-coupled receptor signaling pathway(GO:0007186)	heterotrimeric G-protein complex(GO:0005834);plasma membrane(GO:0005886)	Metabolism;Anti-inflammatory response favouring Leishmania parasite infection;Cooperation of PDCL (PhLP1) and TRiC/CCT in G-protein beta folding;Activation of G protein gated Potassium channels;Platelet activation, signaling and aggregation;Potassium Channels;G-protein beta:gamma signalling;G alpha (12/13) signalling events;Presynaptic function of Kainate receptors;Activation of GABAB receptors;C…
HUMAN|HGNC=7544|UniProtKB=Q96S97	MYADM	Myeloid-associated differentiation marker;MYADM;PTN002497738;orthologs	MYELOID-ASSOCIATED DIFFERENTIATION MARKER (PTHR17068:SF3)		Homo sapiens					molecular_function(GO:0003674);protein binding(GO:0005515)	negative regulation of protein phosphorylation(GO:0001933);negative regulation of gene expression(GO:0010629);positive regulation of cell migration(GO:0030335);negative regulation of actin filament polymerization(GO:0030837);membrane raft organization(GO:0031579);negative regulation of heterotypic cell-cell adhesion(GO:0034115);protein localization to plasma membrane raft(GO:0044860);establishmen…	ruffle(GO:0001726);plasma membrane(GO:0005886);cell-cell junction(GO:0005911);cortical actin cytoskeleton(GO:0030864);membrane raft(GO:0045121)
HUMAN|HGNC=24522|UniProtKB=Q8NBN3	TMEM87A	Transmembrane protein 87A;TMEM87A;PTN002501571;orthologs	TRANSMEMBRANE PROTEIN 87A (PTHR21229:SF19)	G-protein coupled receptor(PC00021)	Homo sapiens		retrograde transport, endosome to Golgi(GO:0042147)	Golgi cisterna(GO:0031985);organelle membrane(GO:0031090)			retrograde transport, endosome to Golgi(GO:0042147);detection of mechanical stimulus involved in sensory perception of touch(GO:0050976);cellular response to mechanical stimulus(GO:0071260)	Golgi membrane(GO:0000139);ruffle(GO:0001726);Golgi apparatus(GO:0005794);cytosol(GO:0005829);plasma membrane(GO:0005886);Golgi cisterna membrane(GO:0032580)	RHO GTPase cycle;RHOA GTPase cycle;Signal Transduction;Signaling by Rho GTPases, Miro GTPases and RHOBTB3;Signaling by Rho GTPases
HUMAN|HGNC=7650|UniProtKB=P41271	NBL1	Neuroblastoma suppressor of tumorigenicity 1;NBL1;PTN002495768;orthologs	NEUROBLASTOMA SUPPRESSOR OF TUMORIGENICITY 1 (PTHR15283:SF5)		Homo sapiens	receptor ligand activity(GO:0048018);cytokine binding(GO:0019955)	negative regulation of BMP signaling pathway(GO:0030514);animal organ morphogenesis(GO:0009887)	extracellular space(GO:0005615)		protein binding(GO:0005515);morphogen activity(GO:0016015);BMP binding(GO:0036122);identical protein binding(GO:0042802);receptor ligand activity(GO:0048018)	signal transduction(GO:0007165);nervous system development(GO:0007399);animal organ morphogenesis(GO:0009887);negative regulation of BMP signaling pathway(GO:0030514);sequestering of BMP in extracellular matrix(GO:0035582);sequestering of BMP from receptor via BMP binding(GO:0038098);positive regulation of neuron differentiation(GO:0045666);determination of dorsal identity(GO:0048263);neuron proj…	extracellular space(GO:0005615)
HUMAN|HGNC=11364|UniProtKB=P40763	STAT3	Signal transducer and activator of transcription 3;STAT3;PTN002483239;orthologs	SIGNAL TRANSDUCER AND ACTIVATOR OF TRANSCRIPTION 3 (PTHR11801:SF2)	Rel homology transcription factor(PC00252)	Homo sapiens	RNA polymerase II cis-regulatory region sequence-specific DNA binding(GO:0000978);DNA-binding transcription factor activity, RNA polymerase II-specific(GO:0000981)	cytokine-mediated signaling pathway(GO:0019221);cellular response to peptide hormone stimulus(GO:0071375);transmembrane receptor protein tyrosine kinase signaling pathway(GO:0007169);defense response(GO:0006952);regulation of cell population proliferation(GO:0042127);receptor signaling pathway via JAK-STAT(GO:0007259);regulation of transcription by RNA polymerase II(GO:0006357)	RNA polymerase II transcription regulator complex(GO:0090575);cytoplasm(GO:0005737)	Gonadotropin-releasing hormone receptor pathway->STAT3;;Angiogenesis->Signal transducers and activators of transcription 3;;Inflammation mediated by chemokine and cytokine signaling pathway->Signal transducers and activaotrs of transcription;;Interleukin signaling pathway->Signal transducers and activators of transcription;;JAK/STAT signaling pathway->Signal transducers and activators of transcri…	transcription cis-regulatory region binding(GO:0000976);RNA polymerase II cis-regulatory region sequence-specific DNA binding(GO:0000978);DNA-binding transcription factor activity, RNA polymerase II-specific(GO:0000981);DNA-binding transcription activator activity, RNA polymerase II-specific(GO:0001228);DNA binding(GO:0003677);DNA-binding transcription factor activity(GO:0003700);nuclear receptor…	negative regulation of transcription by RNA polymerase II(GO:0000122);temperature homeostasis(GO:0001659);eye photoreceptor cell differentiation(GO:0001754);regulation of DNA-templated transcription(GO:0006355);regulation of transcription by RNA polymerase II(GO:0006357);protein import into nucleus(GO:0006606);defense response(GO:0006952);inflammatory response(GO:0006954);signal transduction(GO:0…	chromatin(GO:0000785);nucleus(GO:0005634);nucleoplasm(GO:0005654);transcription regulator complex(GO:0005667);cytoplasm(GO:0005737);cytosol(GO:0005829);plasma membrane(GO:0005886);RNA polymerase II transcription regulator complex(GO:0090575)	MET activates STAT3;Transcriptional regulation of granulopoiesis;Signaling by Non-Receptor Tyrosine Kinases;Signaling by PTK6;Signaling by SCF-KIT;Signaling by CSF1 (M-CSF) in myeloid cells;Intrinsic Pathway for Apoptosis;Transcriptional regulation of pluripotent stem cells;Cellular response to chemical stress;Metabolism of proteins;PTK6 Activates STAT3;Interleukin-35 Signalling;Nuclear events st…
HUMAN|HGNC=29264|UniProtKB=Q9P2H0	CEP126	Centrosomal protein of 126 kDa;CEP126;PTN002525591;orthologs	CENTROSOMAL PROTEIN OF 126 KDA (PTHR31191:SF4)	DNA metabolism protein(PC00009)	Homo sapiens		cilium assembly(GO:0060271);cytoplasmic microtubule organization(GO:0031122)	centrosome(GO:0005813)		protein binding(GO:0005515)	mitotic spindle organization(GO:0007052);cytoplasmic microtubule organization(GO:0031122);cilium assembly(GO:0060271);non-motile cilium assembly(GO:1905515)	cytoplasm(GO:0005737);centrosome(GO:0005813);midbody(GO:0030496);ciliary base(GO:0097546)
HUMAN|HGNC=24257|UniProtKB=Q9HC24	TMBIM4	Protein lifeguard 4;TMBIM4;PTN002510939;orthologs	PROTEIN LIFEGUARD 4 (PTHR23291:SF50)	ion channel(PC00133)	Homo sapiens			membrane(GO:0016020)		protein binding(GO:0005515)	apoptotic process(GO:0006915);locomotory behavior(GO:0007626);negative regulation of apoptotic process(GO:0043066);negative regulation of neuron apoptotic process(GO:0043524);regulation of calcium-mediated signaling(GO:0050848)	Golgi membrane(GO:0000139);Golgi stack(GO:0005795);membrane(GO:0016020)
HUMAN|HGNC=2528|UniProtKB=P53634	CTSC	Dipeptidyl peptidase 1;CTSC;PTN002488036;orthologs	DIPEPTIDYL PEPTIDASE 1 (PTHR12411:SF947)	cysteine protease(PC00081)	Homo sapiens	cysteine-type endopeptidase activity(GO:0004197)	proteolysis involved in protein catabolic process(GO:0051603)	extracellular space(GO:0005615);lysosome(GO:0005764)		cysteine-type endopeptidase activity(GO:0004197);serine-type endopeptidase activity(GO:0004252);protein binding(GO:0005515);cysteine-type peptidase activity(GO:0008234);dipeptidyl-peptidase activity(GO:0008239);peptidase activator activity involved in apoptotic process(GO:0016505);phosphatase binding(GO:0019902);chloride ion binding(GO:0031404);identical protein binding(GO:0042802);protein-foldin…	T cell mediated cytotoxicity(GO:0001913);proteolysis(GO:0006508);apoptotic process(GO:0006915);immune response(GO:0006955);negative regulation of myelination(GO:0031642);proteolysis involved in protein catabolic process(GO:0051603);positive regulation of proteolysis involved in protein catabolic process(GO:1903052);positive regulation of microglial cell activation(GO:1903980);positive regulation …	extracellular region(GO:0005576);extracellular space(GO:0005615);nucleoplasm(GO:0005654);lysosome(GO:0005764);endoplasmic reticulum lumen(GO:0005788);centrosome(GO:0005813);membrane(GO:0016020);COPII-coated ER to Golgi transport vesicle(GO:0030134);endoplasmic reticulum-Golgi intermediate compartment membrane(GO:0033116);azurophil granule lumen(GO:0035578);intracellular membrane-bounded organelle…	Transport to the Golgi and subsequent modification;Asparagine N-linked glycosylation;Adaptive Immune System;Post-translational protein modification;Metabolism of proteins;Membrane Trafficking;Neutrophil degranulation;Immune System;MHC class II antigen presentation;Vesicle-mediated transport;Innate Immune System;COPII-mediated vesicle transport;Cargo concentration in the ER;ER to Golgi Anterograde…
HUMAN|HGNC=5238|UniProtKB=P11021	HSPA5	Endoplasmic reticulum chaperone BiP;HSPA5;PTN002500185;orthologs	ENDOPLASMIC RETICULUM CHAPERONE BIP (PTHR19375:SF380)	Hsp70 family chaperone(PC00027)	Homo sapiens		endoplasmic reticulum unfolded protein response(GO:0030968);ERAD pathway(GO:0036503)	endoplasmic reticulum lumen(GO:0005788);nucleus(GO:0005634);membrane(GO:0016020);endoplasmic reticulum protein-containing complex(GO:0140534)	Apoptosis signaling pathway->Heat shock protein 70;;Parkinson disease->Heat shock protein 70;;;	calcium ion binding(GO:0005509);protein binding(GO:0005515);ATP binding(GO:0005524);ATP hydrolysis activity(GO:0016887);enzyme binding(GO:0019899);protein domain specific binding(GO:0019904);heat shock protein binding(GO:0031072);ubiquitin protein ligase binding(GO:0031625);ribosome binding(GO:0043022);protein folding chaperone(GO:0044183);cadherin binding(GO:0045296);unfolded protein binding(GO:…	ER overload response(GO:0006983);cerebellum structural organization(GO:0021589);cerebellar Purkinje cell layer development(GO:0021680);substantia nigra development(GO:0021762);positive regulation of cell migration(GO:0030335);negative regulation of transforming growth factor beta receptor signaling pathway(GO:0030512);endoplasmic reticulum unfolded protein response(GO:0030968);post-translational …	nucleus(GO:0005634);cytoplasm(GO:0005737);mitochondrion(GO:0005739);endoplasmic reticulum(GO:0005783);endoplasmic reticulum lumen(GO:0005788);endoplasmic reticulum membrane(GO:0005789);endoplasmic reticulum-Golgi intermediate compartment(GO:0005793);cytosol(GO:0005829);plasma membrane(GO:0005886);focal adhesion(GO:0005925);COP9 signalosome(GO:0008180);cell surface(GO:0009986);membrane(GO:0016020)…	Hemostasis;Cellular response to heat stress;Class I MHC mediated antigen processing & presentation;Cellular responses to stress;ATF6B (ATF6-beta) activates chaperones;Unfolded Protein Response (UPR);ATF6 (ATF6-alpha) activates chaperones;Regulation of HSF1-mediated heat shock response;Cellular responses to stimuli;Antigen Presentation: Folding, assembly and peptide loading of class I MHC;Platelet…
HUMAN|HGNC=190|UniProtKB=O43184	ADAM12	Disintegrin and metalloproteinase domain-containing protein 12;ADAM12;PTN002484312;orthologs	DISINTEGRIN AND METALLOPROTEINASE DOMAIN-CONTAINING PROTEIN 12 (PTHR11905:SF112)	metalloprotease(PC00153)	Homo sapiens					metalloendopeptidase activity(GO:0004222);protein binding(GO:0005515);metallopeptidase activity(GO:0008237);SH3 domain binding(GO:0017124);metal ion binding(GO:0046872)	proteolysis(GO:0006508);cell adhesion(GO:0007155);myoblast fusion(GO:0007520);positive regulation of angiogenesis(GO:0045766)	extracellular region(GO:0005576);nucleoplasm(GO:0005654);plasma membrane(GO:0005886)	Signal Transduction;Signaling by EGFR;Extracellular matrix organization;Invadopodia formation;Signaling by Receptor Tyrosine Kinases
HUMAN|HGNC=2745|UniProtKB=O00571	DDX3X	ATP-dependent RNA helicase DDX3X;DDX3X;PTN002774741;orthologs	ATP-DEPENDENT RNA HELICASE DDX3X (PTHR47958:SF175)	RNA helicase(PC00032)	Homo sapiens	mRNA binding(GO:0003729);helicase activity(GO:0004386);catalytic activity, acting on RNA(GO:0140098)	negative regulation of gene expression(GO:0010629);cell differentiation(GO:0030154);gamete generation(GO:0007276)	nucleus(GO:0005634);P granule(GO:0043186)		DNA binding(GO:0003677);DNA helicase activity(GO:0003678);RNA binding(GO:0003723);RNA helicase activity(GO:0003724);mRNA binding(GO:0003729);GTPase activity(GO:0003924);protein binding(GO:0005515);ATP binding(GO:0005524);transcription factor binding(GO:0008134);poly(A) binding(GO:0008143);eukaryotic initiation factor 4E binding(GO:0008190);ATP hydrolysis activity(GO:0016887);ribonucleoside tripho…	translational initiation(GO:0006413);chromosome segregation(GO:0007059);gamete generation(GO:0007276);extrinsic apoptotic signaling pathway via death domain receptors(GO:0008625);response to virus(GO:0009615);RNA secondary structure unwinding(GO:0010501);positive regulation of gene expression(GO:0010628);negative regulation of gene expression(GO:0010629);Wnt signaling pathway(GO:0016055);negative…	extracellular region(GO:0005576);nucleus(GO:0005634);nucleoplasm(GO:0005654);cytoplasm(GO:0005737);centrosome(GO:0005813);cytosol(GO:0005829);eukaryotic translation initiation factor 3 complex(GO:0005852);plasma membrane(GO:0005886);cytoplasmic stress granule(GO:0010494);cytosolic small ribosomal subunit(GO:0022627);lamellipodium(GO:0030027);cell leading edge(GO:0031252);secretory granule lumen(G…	Immune System;Innate Immune System;Neutrophil degranulation
HUMAN|HGNC=23493|UniProtKB=Q9HA72	CALHM2	Calcium homeostasis modulator protein 2;CALHM2;PTN002529286;orthologs	CALCIUM HOMEOSTASIS MODULATOR PROTEIN 2 (PTHR32261:SF3)	voltage-gated ion channel(PC00241)	Homo sapiens	monoatomic cation channel activity(GO:0005261)		plasma membrane(GO:0005886)		monoatomic cation channel activity(GO:0005261)	positive regulation of apoptotic process(GO:0043065);regulation of synaptic plasticity(GO:0048167);calcium ion import(GO:0070509);monoatomic cation transmembrane transport(GO:0098655);regulation of microglial cell activation(GO:1903978);ATP export(GO:1904669)	plasma membrane(GO:0005886)
HUMAN|HGNC=29227|UniProtKB=Q9ULI3	HEG1	Protein HEG homolog 1;HEG1;PTN002513859;orthologs	PROTEIN HEG HOMOLOG 1 (PTHR24037:SF3)		Homo sapiens					calcium ion binding(GO:0005509);protein binding(GO:0005515)	vasculogenesis(GO:0001570);in utero embryonic development(GO:0001701);endothelial cell morphogenesis(GO:0001886);lymph vessel development(GO:0001945);lymph circulation(GO:0003017);cardiac atrium morphogenesis(GO:0003209);ventricular trabecula myocardium morphogenesis(GO:0003222);ventricular septum development(GO:0003281);heart development(GO:0007507);post-embryonic development(GO:0009791);lung de…	extracellular region(GO:0005576);cell-cell junction(GO:0005911);external side of plasma membrane(GO:0009897)
HUMAN|HGNC=799|UniProtKB=P05023	ATP1A1	Sodium_potassium-transporting ATPase subunit alpha-1;ATP1A1;PTN002535060;orthologs	SODIUM_POTASSIUM-TRANSPORTING ATPASE SUBUNIT ALPHA-1 (PTHR43294:SF9)	primary active transporter(PC00068)	Homo sapiens	P-type ion transporter activity(GO:0015662);potassium ion transmembrane transporter activity(GO:0015079);ATPase-coupled monoatomic cation transmembrane transporter activity(GO:0019829);sodium ion transmembrane transporter activity(GO:0015081)	potassium ion import across plasma membrane(GO:1990573);sodium ion homeostasis(GO:0055078);proton transmembrane transport(GO:1902600);sodium ion transmembrane transport(GO:0035725);export from cell(GO:0140352);intracellular monoatomic cation homeostasis(GO:0030003)	plasma membrane(GO:0005886)		P-type sodium:potassium-exchanging transporter activity(GO:0005391);protein binding(GO:0005515);ATP binding(GO:0005524);phosphatase activity(GO:0016791);ATP hydrolysis activity(GO:0016887);potassium ion binding(GO:0030955);sodium ion binding(GO:0031402);transmembrane transporter binding(GO:0044325);protein heterodimerization activity(GO:0046982);protein-folding chaperone binding(GO:0051087);stero…	regulation of the force of heart contraction(GO:0002026);regulation of sodium ion transport(GO:0002028);intracellular sodium ion homeostasis(GO:0006883);osmosensory signaling pathway(GO:0007231);regulation of blood pressure(GO:0008217);response to xenobiotic stimulus(GO:0009410);establishment or maintenance of transmembrane electrochemical gradient(GO:0010248);intracellular potassium ion homeosta…	endoplasmic reticulum(GO:0005783);Golgi apparatus(GO:0005794);plasma membrane(GO:0005886);sodium:potassium-exchanging ATPase complex(GO:0005890);postsynaptic density(GO:0014069);membrane(GO:0016020);basolateral plasma membrane(GO:0016323);apical plasma membrane(GO:0016324);lateral plasma membrane(GO:0016328);T-tubule(GO:0030315);axon(GO:0030424);organelle membrane(GO:0031090);protein-containing c…	Viral Infection Pathways;Muscle contraction;Transport of small molecules;SARS-CoV Infections;Ion homeostasis;Infectious disease;Disease;Potential therapeutics for SARS;Cardiac conduction;Ion transport by P-type ATPases;Ion channel transport
HUMAN|HGNC=490|UniProtKB=Q9UKU9	ANGPTL2	Angiopoietin-related protein 2;ANGPTL2;PTN002499015;orthologs	ANGIOPOIETIN-RELATED PROTEIN 2 (PTHR19143:SF24)	intercellular signal molecule(PC00207)	Homo sapiens	signaling receptor binding(GO:0005102)		extracellular space(GO:0005615);collagen-containing extracellular matrix(GO:0062023)		signaling receptor binding(GO:0005102);protein binding(GO:0005515)	cell-cell signaling(GO:0007267)	extracellular space(GO:0005615);collagen-containing extracellular matrix(GO:0062023);extracellular exosome(GO:0070062)
HUMAN|HGNC=5208|UniProtKB=P28845	HSD11B1	11-beta-hydroxysteroid dehydrogenase 1;HSD11B1;PTN002545978;orthologs	11-BETA-HYDROXYSTEROID DEHYDROGENASE 1 (PTHR44279:SF1)	dehydrogenase(PC00092)	Homo sapiens	oxidoreductase activity, acting on the CH-OH group of donors, NAD or NADP as acceptor(GO:0016616);steroid binding(GO:0005496)	steroid catabolic process(GO:0006706)	endoplasmic reticulum membrane(GO:0005789)		steroid binding(GO:0005496);protein homodimerization activity(GO:0042803);7-beta-hydroxysteroid dehydrogenase (NADP+) activity(GO:0047022);NADP binding(GO:0050661);11-beta-hydroxysteroid dehydrogenase (NADP+) activity(GO:0070524);cortisol dehydrogenase activity(GO:0102196)	steroid catabolic process(GO:0006706);lung development(GO:0030324)	endoplasmic reticulum membrane(GO:0005789);membrane(GO:0016020);intracellular membrane-bounded organelle(GO:0043231)	Metabolism of lipids;Drug ADME;Metabolism of steroids;Prednisone ADME;Metabolism of steroid hormones;Glucocorticoid biosynthesis;Metabolism
HUMAN|HGNC=2053|UniProtKB=Q92478	CLEC2B	C-type lectin domain family 2 member B;CLEC2B;PTN002503950;orthologs	C-TYPE LECTIN DOMAIN FAMILY 2 MEMBER B (PTHR45710:SF15)	defense/immunity protein(PC00090)	Homo sapiens					protein binding(GO:0005515);carbohydrate binding(GO:0030246);identical protein binding(GO:0042802);receptor ligand activity(GO:0048018)	signal transduction(GO:0007165);NK T cell activation(GO:0051132)	plasma membrane(GO:0005886);external side of plasma membrane(GO:0009897)	Immunoregulatory interactions between a Lymphoid and a non-Lymphoid cell;Immune System;Adaptive Immune System
HUMAN|HGNC=11345|UniProtKB=O95980	RECK	Reversion-inducing cysteine-rich protein with Kazal motifs;RECK;PTN002491700;orthologs	REVERSION-INDUCING CYSTEINE-RICH PROTEIN WITH KAZAL MOTIFS (PTHR13487:SF3)	protease inhibitor(PC00191)	Homo sapiens	endopeptidase inhibitor activity(GO:0004866)	extracellular matrix organization(GO:0030198);negative regulation of endopeptidase activity(GO:0010951)	plasma membrane(GO:0005886)		endopeptidase inhibitor activity(GO:0004866);serine-type endopeptidase inhibitor activity(GO:0004867);protein binding(GO:0005515);metalloendopeptidase inhibitor activity(GO:0008191);coreceptor activity(GO:0015026);Wnt-protein binding(GO:0017147)	blood vessel maturation(GO:0001955);sprouting angiogenesis(GO:0002040);embryo implantation(GO:0007566);extracellular matrix organization(GO:0030198);negative regulation of cell migration(GO:0030336);embryonic forelimb morphogenesis(GO:0035115);regulation of angiogenesis(GO:0045765);canonical Wnt signaling pathway(GO:0060070);regulation of establishment of blood-brain barrier(GO:0090210);positive …	extracellular region(GO:0005576);plasma membrane(GO:0005886);membrane(GO:0016020);side of membrane(GO:0098552);Wnt signalosome(GO:1990909)	Post-translational modification: synthesis of GPI-anchored proteins;Post-translational protein modification;Metabolism of proteins
HUMAN|HGNC=9889|UniProtKB=Q7Z6E9	RBBP6	E3 ubiquitin-protein ligase RBBP6;RBBP6;PTN002496016;orthologs	CELL DIVISION CYCLE AND APOPTOSIS REGULATOR PROTEIN 1-RELATED (PTHR15439:SF0)	ubiquitin-protein ligase(PC00234)	Homo sapiens	ubiquitin protein ligase activity(GO:0061630)	protein ubiquitination(GO:0016567);ubiquitin-dependent protein catabolic process(GO:0006511)	nucleus(GO:0005634)		RNA binding(GO:0003723);ubiquitin-protein transferase activity(GO:0004842);protein binding(GO:0005515);zinc ion binding(GO:0008270);protein kinase binding(GO:0019901);ubiquitin protein ligase activity(GO:0061630)	in utero embryonic development(GO:0001701);DNA replication(GO:0006260);regulation of DNA replication(GO:0006275);ubiquitin-dependent protein catabolic process(GO:0006511);DNA damage response(GO:0006974);protein ubiquitination(GO:0016567);multicellular organism growth(GO:0035264);embryonic organ development(GO:0048568);somite development(GO:0061053)	nucleus(GO:0005634);chromosome(GO:0005694);nucleolus(GO:0005730);centrosome(GO:0005813);cytosol(GO:0005829);nuclear speck(GO:0016607);protein-containing complex(GO:0032991)	Signal Transduction;Signaling by Rho GTPases;RHOBTB1 GTPase cycle;Adaptive Immune System;Class I MHC mediated antigen processing & presentation;Antigen processing: Ubiquitination & Proteasome degradation;Immune System;RHO GTPase cycle;RHOBTB GTPase Cycle;Signaling by Rho GTPases, Miro GTPases and RHOBTB3
HUMAN|HGNC=6633|UniProtKB=Q9NZU5	LMCD1	LIM and cysteine-rich domains protein 1;LMCD1;PTN002516866;orthologs	LIM AND CYSTEINE-RICH DOMAINS PROTEIN 1 (PTHR24211:SF0)	scaffold/adaptor protein(PC00226)	Homo sapiens					transcription corepressor activity(GO:0003714);protein binding(GO:0005515);zinc ion binding(GO:0008270)	negative regulation of transcription by RNA polymerase II(GO:0000122);regulation of cardiac muscle hypertrophy(GO:0010611);positive regulation of calcineurin-NFAT signaling cascade(GO:0070886)	nucleus(GO:0005634);nucleoplasm(GO:0005654);cytoplasm(GO:0005737)	Surfactant metabolism;Metabolism of proteins
HUMAN|HGNC=6535|UniProtKB=P00338	LDHA	L-lactate dehydrogenase A chain;LDHA;PTN002534612;orthologs	L-LACTATE DEHYDROGENASE A CHAIN (PTHR43128:SF10)	dehydrogenase(PC00092)	Homo sapiens	oxidoreductase activity, acting on the CH-OH group of donors, NAD or NADP as acceptor(GO:0016616)	organic hydroxy compound metabolic process(GO:1901615);monocarboxylic acid metabolic process(GO:0032787)			L-lactate dehydrogenase activity(GO:0004459);protein binding(GO:0005515);identical protein binding(GO:0042802);cadherin binding(GO:0045296)	lactate metabolic process(GO:0006089);pyruvate metabolic process(GO:0006090);glycolytic process(GO:0006096)	nucleus(GO:0005634);mitochondrion(GO:0005739);cytosol(GO:0005829);membrane(GO:0016020);extracellular exosome(GO:0070062);oxidoreductase complex(GO:1990204)	The citric acid (TCA) cycle and respiratory electron transport;Pyruvate metabolism;Pyruvate metabolism and Citric Acid (TCA) cycle;Metabolism
HUMAN|HGNC=12393|UniProtKB=P53804	TTC3	E3 ubiquitin-protein ligase TTC3;TTC3;PTN002497803;orthologs	E3 UBIQUITIN-PROTEIN LIGASE TTC3 (PTHR17550:SF6)	ubiquitin-protein ligase(PC00234)	Homo sapiens	ubiquitin-protein transferase activity(GO:0004842)	ubiquitin-dependent protein catabolic process(GO:0006511)			ubiquitin-protein transferase activity(GO:0004842);protein binding(GO:0005515);metal ion binding(GO:0046872)	ubiquitin-dependent protein catabolic process(GO:0006511);protein K48-linked ubiquitination(GO:0070936)	nucleus(GO:0005634);nucleoplasm(GO:0005654);nucleolus(GO:0005730);Golgi apparatus(GO:0005794);cytosol(GO:0005829)
HUMAN|HGNC=11378|UniProtKB=Q9UHE8	STEAP1	Metalloreductase STEAP1;STEAP1;PTN002494411;orthologs	METALLOREDUCTASE STEAP1-RELATED (PTHR14239:SF3)	reductase(PC00198)	Homo sapiens	oxidoreductase activity, acting on metal ions(GO:0016722)	transition metal ion transport(GO:0000041)	endosome(GO:0005768);plasma membrane(GO:0005886)		heme binding(GO:0020037);metal ion binding(GO:0046872)		endosome(GO:0005768);plasma membrane(GO:0005886);cell-cell junction(GO:0005911);endosome membrane(GO:0010008);membrane(GO:0016020)
HUMAN|HGNC=26641|UniProtKB=A1L4H1	SSC5D	Soluble scavenger receptor cysteine-rich domain-containing protein SSC5D;SSC5D;PTN002499937;orthologs	SOLUBLE SCAVENGER RECEPTOR CYSTEINE-RICH DOMAIN-CONTAINING PROTEIN SSC5D (PTHR19331:SF487)	serine protease(PC00203)	Homo sapiens					fibronectin binding(GO:0001968);scavenger receptor activity(GO:0005044);protein binding(GO:0005515);laminin binding(GO:0043236);extracellular matrix binding(GO:0050840)	defense response(GO:0006952);vesicle-mediated transport(GO:0016192);negative regulation of interleukin-8 production(GO:0032717);detection of bacterial lipoprotein(GO:0042494);innate immune response(GO:0045087);defense response to Gram-negative bacterium(GO:0050829);defense response to Gram-positive bacterium(GO:0050830)	extracellular space(GO:0005615);cytoplasm(GO:0005737);membrane(GO:0016020);extracellular matrix(GO:0031012);collagen-containing extracellular matrix(GO:0062023)	Vesicle-mediated transport;Binding and Uptake of Ligands by Scavenger Receptors;Scavenging by Class B Receptors
HUMAN|HGNC=16501|UniProtKB=P50479	PDLIM4	PDZ and LIM domain protein 4;PDLIM4;PTN002516891;orthologs	PDZ AND LIM DOMAIN PROTEIN 4 (PTHR24214:SF6)	actin or actin-binding cytoskeletal protein(PC00041)	Homo sapiens	actin binding(GO:0003779)	heart development(GO:0007507);muscle structure development(GO:0061061);actin cytoskeleton organization(GO:0030036)	Z disc(GO:0030018);adherens junction(GO:0005912);stress fiber(GO:0001725);protein-containing complex(GO:0032991);actin filament(GO:0005884)		actin binding(GO:0003779);protein binding(GO:0005515);protein phosphatase binding(GO:0019903);protein homodimerization activity(GO:0042803);metal ion binding(GO:0046872);muscle alpha-actinin binding(GO:0051371);alpha-actinin binding(GO:0051393)	heart development(GO:0007507);actin cytoskeleton organization(GO:0030036);muscle structure development(GO:0061061);excitatory chemical synaptic transmission(GO:0098976)	stress fiber(GO:0001725);nucleus(GO:0005634);cytoplasm(GO:0005737);cytoskeleton(GO:0005856);adherens junction(GO:0005912);Z disc(GO:0030018);lamellipodium(GO:0030027);early endosome membrane(GO:0031901);early endosome lumen(GO:0031905);filamentous actin(GO:0031941);recycling endosome lumen(GO:0034777);dendritic spine(GO:0043197);postsynaptic membrane(GO:0045211);perinuclear region of cytoplasm(GO…
HUMAN|HGNC=655|UniProtKB=P18085	ARF4	ADP-ribosylation factor 4;ARF4;PTN002482233;orthologs	ADP-RIBOSYLATION FACTOR 4 (PTHR11711:SF110)	G-protein(PC00020)	Homo sapiens	nucleotide binding(GO:0000166);carbohydrate derivative binding(GO:0097367);anion binding(GO:0043168)	vesicle-mediated transport(GO:0016192);intracellular protein transport(GO:0006886)	cytoplasm(GO:0005737);plasma membrane(GO:0005886)	Huntington disease->ADP-ribosylation factor;;	GTPase activity(GO:0003924);guanyl-nucleotide exchange factor activity(GO:0005085);epidermal growth factor receptor binding(GO:0005154);protein binding(GO:0005515);GTP binding(GO:0005525);NAD+-protein-arginine ADP-ribosyltransferase activity(GO:0106274);phospholipase D activator activity(GO:1990583)	intracellular protein transport(GO:0006886);endoplasmic reticulum to Golgi vesicle-mediated transport(GO:0006888);retrograde vesicle-mediated transport, Golgi to endoplasmic reticulum(GO:0006890);learning(GO:0007612);vesicle-mediated transport(GO:0016192);cell migration(GO:0016477);negative regulation of apoptotic process(GO:0043066);apical protein localization(GO:0045176);establishment or mainte…	Golgi membrane(GO:0000139);cytoplasm(GO:0005737);cytosol(GO:0005829);plasma membrane(GO:0005886);membrane(GO:0016020);ruffle membrane(GO:0032587);dendritic spine(GO:0043197);extracellular exosome(GO:0070062);glutamatergic synapse(GO:0098978)	COPI-dependent Golgi-to-ER retrograde traffic;Golgi-to-ER retrograde transport;Organelle biogenesis and maintenance;Transport to the Golgi and subsequent modification;Asparagine N-linked glycosylation;Post-translational protein modification;Cilium Assembly;Membrane Trafficking;Metabolism of proteins;Intra-Golgi and retrograde Golgi-to-ER traffic;Cargo trafficking to the periciliary membrane;Vesic…
HUMAN|HGNC=20265|UniProtKB=Q9NXR5	ANKRD10	Ankyrin repeat domain-containing protein 10;ANKRD10;PTN002516779;orthologs	ANKYRIN REPEAT DOMAIN-CONTAINING PROTEIN 10 (PTHR24203:SF14)		Homo sapiens					protein binding(GO:0005515)		nucleoplasm(GO:0005654)
HUMAN|HGNC=10776|UniProtKB=Q8N474	SFRP1	Secreted frizzled-related protein 1;SFRP1;PTN002477917;orthologs	SECRETED FRIZZLED-RELATED PROTEIN 1 (PTHR11309:SF87)	transmembrane signal receptor(PC00197)	Homo sapiens	transmembrane signaling receptor activity(GO:0004888);Wnt-protein binding(GO:0017147)	canonical Wnt signaling pathway(GO:0060070);non-canonical Wnt signaling pathway(GO:0035567)	extracellular space(GO:0005615);plasma membrane(GO:0005886)	Wnt signaling pathway->secreted frizzled-related protein;;Angiogenesis->Frizzled-Related Protein;;;	cysteine-type endopeptidase activity(GO:0004197);frizzled binding(GO:0005109);protein binding(GO:0005515);heparin binding(GO:0008201);Wnt-protein binding(GO:0017147);identical protein binding(GO:0042802)	osteoblast differentiation(GO:0001649);ureteric bud development(GO:0001657);positive regulation of cell-matrix adhesion(GO:0001954);hematopoietic progenitor cell differentiation(GO:0002244);planar cell polarity pathway involved in axis elongation(GO:0003402);positive regulation of cell population proliferation(GO:0008284);negative regulation of cell population proliferation(GO:0008285);male gonad…	extracellular region(GO:0005576);extracellular space(GO:0005615);cytosol(GO:0005829);plasma membrane(GO:0005886);cell surface(GO:0009986);collagen-containing extracellular matrix(GO:0062023);extracellular exosome(GO:0070062)	TCF dependent signaling in response to WNT;Signal Transduction;Signaling by WNT;Negative regulation of TCF-dependent signaling by WNT ligand antagonists
HUMAN|HGNC=12770|UniProtKB=O76076	WISP2	CCN family member 5;CCN5;PTN002478201;orthologs	CCN FAMILY MEMBER 5 (PTHR11348:SF22)	growth factor(PC00112)	Homo sapiens	heparin binding(GO:0008201);integrin binding(GO:0005178)	signal transduction(GO:0007165);cell adhesion(GO:0007155);positive regulation of cell differentiation(GO:0045597)	extracellular space(GO:0005615);extracellular matrix(GO:0031012)		integrin binding(GO:0005178);protein binding(GO:0005515);heparin binding(GO:0008201)	cell adhesion(GO:0007155);signal transduction(GO:0007165);cell-cell signaling(GO:0007267);positive regulation of cell differentiation(GO:0045597)	extracellular space(GO:0005615);nucleus(GO:0005634);extracellular matrix(GO:0031012)
HUMAN|HGNC=10640|UniProtKB=O95715	CXCL14	C-X-C motif chemokine 14;CXCL14;PTN002495627;orthologs	C-X-C MOTIF CHEMOKINE 14 (PTHR12015:SF202)	cytokine(PC00083)	Homo sapiens					protein binding(GO:0005515);chemokine activity(GO:0008009)	chemotaxis(GO:0006935);signal transduction(GO:0007165);cell-cell signaling(GO:0007267);cell chemotaxis(GO:0060326);antimicrobial humoral immune response mediated by antimicrobial peptide(GO:0061844)	extracellular space(GO:0005615);Golgi apparatus(GO:0005794)
HUMAN|HGNC=24587|UniProtKB=Q9BYI3	FAM126A	Hyccin;HYCC1;PTN002525723;orthologs	HYCCIN (PTHR31220:SF4)		Homo sapiens		phosphatidylinositol phosphate biosynthetic process(GO:0046854);protein localization to plasma membrane(GO:0072659)	plasma membrane(GO:0005886)		protein binding(GO:0005515)	myelination(GO:0042552);phosphatidylinositol phosphate biosynthetic process(GO:0046854);protein localization to plasma membrane(GO:0072659)	cytosol(GO:0005829);plasma membrane(GO:0005886);neuron projection(GO:0043005)
HUMAN|HGNC=8528|UniProtKB=P01178	NEU1	Oxytocin-neurophysin 1;OXT;PTN002481768;orthologs	OXYTOCIN-NEUROPHYSIN 1 (PTHR11681:SF2)	neuropeptide(PC00162)	Homo sapiens	G protein-coupled receptor binding(GO:0001664);neuropeptide hormone activity(GO:0005184)		extracellular space(GO:0005615);secretory granule(GO:0030141)	Vasopressin synthesis->Glycopeptide;;Opioid prodynorphin pathway->provasopressin;;Opioid prodynorphin pathway->prepropressophysin;;Vasopressin synthesis->Neurophysin;;Vasopressin synthesis->Signal Peptide;;Opioid prodynorphin pathway->vasopressin;;Vasopressin synthesis->Pro2-Vasopressin;;Vasopressin synthesis->Pro-Neurophysin;;Vasopressin synthesis->Pro-Vasopressin;;Opioid prodynorphin pathway->p…	neuropeptide hormone activity(GO:0005184);neurohypophyseal hormone activity(GO:0005185);protein binding(GO:0005515);oxytocin receptor binding(GO:0031855);V1A vasopressin receptor binding(GO:0031894)	response to amphetamine(GO:0001975);regulation of heart rate(GO:0002027);maternal aggressive behavior(GO:0002125);signal transduction(GO:0007165);positive regulation of cytosolic calcium ion concentration(GO:0007204);heart development(GO:0007507);female pregnancy(GO:0007565);memory(GO:0007613);grooming behavior(GO:0007625);response to sucrose(GO:0009744);positive regulation of norepinephrine secr…	extracellular region(GO:0005576);extracellular space(GO:0005615);secretory granule(GO:0030141);terminal bouton(GO:0043195)	G alpha (q) signalling events;GPCR downstream signalling;Vasopressin-like receptors;Signal Transduction;Signaling by GPCR;Peptide ligand-binding receptors;Class A/1 (Rhodopsin-like receptors);GPCR ligand binding
HUMAN|HGNC=10382|UniProtKB=P04844	RPN2	Dolichyl-diphosphooligosaccharide--protein glycosyltransferase subunit 2;RPN2;PTN002489210;orthologs	DOLICHYL-DIPHOSPHOOLIGOSACCHARIDE--PROTEIN GLYCOSYLTRANSFERASE SUBUNIT 2 (PTHR12640:SF0)	glycosyltransferase(PC00111)	Homo sapiens		protein N-linked glycosylation(GO:0006487)	oligosaccharyltransferase complex(GO:0008250)		dolichyl-diphosphooligosaccharide-protein glycotransferase activity(GO:0004579);protein binding(GO:0005515)	protein N-linked glycosylation(GO:0006487);protein N-linked glycosylation via asparagine(GO:0018279);protein modification process(GO:0036211)	endoplasmic reticulum(GO:0005783);endoplasmic reticulum membrane(GO:0005789);oligosaccharyltransferase complex(GO:0008250);membrane(GO:0016020);nuclear body(GO:0016604)	Asparagine N-linked glycosylation;Translation;Maturation of spike protein;Viral Infection Pathways;Post-translational protein modification;SARS-CoV-2 Infection;Late SARS-CoV-2 Infection Events;Metabolism of proteins;SARS-CoV Infections;Disease;Infectious disease;SRP-dependent cotranslational protein targeting to membrane;Translation of Structural Proteins
HUMAN|HGNC=3590|UniProtKB=Q12884	FAP	Prolyl endopeptidase FAP;FAP;PTN002482461;orthologs	PROLYL ENDOPEPTIDASE FAP (PTHR11731:SF136)	serine protease(PC00203)	Homo sapiens	exopeptidase activity(GO:0008238)	proteolysis(GO:0006508)	plasma membrane(GO:0005886)		protease binding(GO:0002020);endopeptidase activity(GO:0004175);serine-type endopeptidase activity(GO:0004252);integrin binding(GO:0005178);protein binding(GO:0005515);peptidase activity(GO:0008233);serine-type peptidase activity(GO:0008236);dipeptidyl-peptidase activity(GO:0008239);identical protein binding(GO:0042802);protein homodimerization activity(GO:0042803)	angiogenesis(GO:0001525);proteolysis(GO:0006508);cell adhesion(GO:0007155);regulation of collagen catabolic process(GO:0010710);negative regulation of extracellular matrix disassembly(GO:0010716);endothelial cell migration(GO:0043542);proteolysis involved in protein catabolic process(GO:0051603);regulation of cell cycle(GO:0051726);regulation of fibrinolysis(GO:0051917);negative regulation of cel…	extracellular space(GO:0005615);cytoplasm(GO:0005737);plasma membrane(GO:0005886);focal adhesion(GO:0005925);cell surface(GO:0009986);membrane(GO:0016020);lamellipodium(GO:0030027);lamellipodium membrane(GO:0031258);ruffle membrane(GO:0032587);apical part of cell(GO:0045177);basal part of cell(GO:0045178);peptidase complex(GO:1905368)
HUMAN|HGNC=18798|UniProtKB=Q8WWI5	SLC44A1	Choline transporter-like protein 1;SLC44A1;PTN002487835;orthologs	CHOLINE TRANSPORTER-LIKE PROTEIN 1 (PTHR12385:SF56)	secondary carrier transporter(PC00258)	Homo sapiens	transmembrane transporter activity(GO:0022857)	transmembrane transport(GO:0055085)	membrane(GO:0016020)		choline transmembrane transporter activity(GO:0015220);antiporter activity(GO:0015297);ethanolamine transmembrane transporter activity(GO:0034228)	phosphatidylcholine biosynthetic process(GO:0006656);choline transport(GO:0015871);ethanolamine transport(GO:0034229);choline catabolic process(GO:0042426);transmembrane transport(GO:0055085);transport across blood-brain barrier(GO:0150104)	nucleoplasm(GO:0005654);mitochondrion(GO:0005739);mitochondrial outer membrane(GO:0005741);cytosol(GO:0005829);plasma membrane(GO:0005886);membrane(GO:0016020);extracellular exosome(GO:0070062)	Metabolism;Synthesis of PC;Transport of small molecules;Glycerophospholipid biosynthesis;Metabolism of amino acids and derivatives;Choline catabolism;Transport of bile salts and organic acids, metal ions and amine compounds;Metabolism of lipids;Phospholipid metabolism;SLC-mediated transmembrane transport
HUMAN|HGNC=30628|UniProtKB=Q96BD6	SPSB1	SPRY domain-containing SOCS box protein 1;SPSB1;PTN002486977;orthologs	SPRY DOMAIN-CONTAINING SOCS BOX PROTEIN 1 (PTHR12245:SF8)	ubiquitin-protein ligase(PC00234)	Homo sapiens		proteasome-mediated ubiquitin-dependent protein catabolic process(GO:0043161)	SCF ubiquitin ligase complex(GO:0019005)		protein binding(GO:0005515);ubiquitin-like ligase-substrate adaptor activity(GO:1990756)	ubiquitin-dependent protein catabolic process(GO:0006511);protein ubiquitination(GO:0016567);proteasome-mediated ubiquitin-dependent protein catabolic process(GO:0043161)	cytosol(GO:0005829);SCF ubiquitin ligase complex(GO:0019005)	Immune System;Class I MHC mediated antigen processing & presentation;Antigen processing: Ubiquitination & Proteasome degradation;Adaptive Immune System;Post-translational protein modification;Neddylation;Metabolism of proteins
HUMAN|HGNC=7542|UniProtKB=Q9BRK3	MXRA8	Matrix remodeling-associated protein 8;MXRA8;PTN002552014;orthologs	MATRIX REMODELING-ASSOCIATED PROTEIN 8 (PTHR44793:SF1)		Homo sapiens		cell differentiation(GO:0030154)	cell surface(GO:0009986)		molecular_function(GO:0003674);protein binding(GO:0005515)	cell adhesion(GO:0007155);cell differentiation(GO:0030154);establishment of glial blood-brain barrier(GO:0060857)	nucleus(GO:0005634);endoplasmic reticulum lumen(GO:0005788);bicellular tight junction(GO:0005923);cell surface(GO:0009986);ciliary membrane(GO:0060170);extracellular exosome(GO:0070062)	Post-translational protein phosphorylation;Regulation of Insulin-like Growth Factor (IGF) transport and uptake by Insulin-like Growth Factor Binding Proteins (IGFBPs);Post-translational protein modification;Metabolism of proteins
HUMAN|HGNC=6943|UniProtKB=Q07820	MCL1	Induced myeloid leukemia cell differentiation protein Mcl-1;MCL1;PTN002477645;orthologs	INDUCED MYELOID LEUKEMIA CELL DIFFERENTIATION PROTEIN MCL-1 (PTHR11256:SF46)		Homo sapiens	channel activity(GO:0015267);protein binding(GO:0005515)	mitochondrial fusion(GO:0008053);extrinsic apoptotic signaling pathway(GO:0097191);release of cytochrome c from mitochondria(GO:0001836);intrinsic apoptotic signaling pathway in response to DNA damage(GO:0008630);activation of cysteine-type endopeptidase activity involved in apoptotic process(GO:0006919)	mitochondrial outer membrane(GO:0005741)	CCKR signaling map->MCL1;;Apoptosis signaling pathway->Myeloid cell leukemia 1;;CCKR signaling map->MCL1;;;;	protein binding(GO:0005515);protein transmembrane transporter activity(GO:0008320);channel activity(GO:0015267);protein heterodimerization activity(GO:0046982);BH domain binding(GO:0051400);BH3 domain binding(GO:0051434)	cell fate determination(GO:0001709);release of cytochrome c from mitochondria(GO:0001836);activation of cysteine-type endopeptidase activity involved in apoptotic process(GO:0006919);DNA damage response(GO:0006974);mitochondrial fusion(GO:0008053);intrinsic apoptotic signaling pathway in response to DNA damage(GO:0008630);negative regulation of autophagy(GO:0010507);cellular homeostasis(GO:001972…	nucleus(GO:0005634);nucleoplasm(GO:0005654);cytoplasm(GO:0005737);mitochondrion(GO:0005739);mitochondrial outer membrane(GO:0005741);cytosol(GO:0005829);membrane(GO:0016020);Bcl-2 family protein complex(GO:0097136)	Immune System;Disease;Signaling by Interleukins;Interleukin-4 and Interleukin-13 signaling;Diseases of signal transduction by growth factor receptors and second messengers;Signaling by ALK in cancer;Cytokine Signaling in Immune system;Signaling by ALK fusions and activated point mutants
HUMAN|HGNC=8747|UniProtKB=Q92824	PCSK5	Proprotein convertase subtilisin_kexin type 5;PCSK5;PTN002533946;orthologs	PROPROTEIN CONVERTASE SUBTILISIN_KEXIN TYPE 5 (PTHR42884:SF7)	serine protease(PC00203)	Homo sapiens	serine-type endopeptidase activity(GO:0004252)	peptide metabolic process(GO:0006518);protein processing(GO:0016485);hormone metabolic process(GO:0042445)	trans-Golgi network(GO:0005802);Golgi membrane(GO:0000139)	Alzheimer disease-amyloid secretase pathway->Furin;;Alzheimer disease-presenilin pathway->Furin;;;	endopeptidase activity(GO:0004175);serine-type endopeptidase activity(GO:0004252);protein binding(GO:0005515);peptidase activity(GO:0008233);peptide binding(GO:0042277)	kidney development(GO:0001822);renin secretion into blood stream(GO:0002001);signal peptide processing(GO:0006465);cell-cell signaling(GO:0007267);heart development(GO:0007507);embryo implantation(GO:0007566);anterior/posterior pattern specification(GO:0009952);protein processing(GO:0016485);peptide hormone processing(GO:0016486);viral life cycle(GO:0019058);respiratory tube development(GO:003032…	Golgi membrane(GO:0000139);extracellular region(GO:0005576);extracellular space(GO:0005615);Golgi apparatus(GO:0005794);Golgi lumen(GO:0005796);trans-Golgi network(GO:0005802)	Signal Transduction;Signaling by Receptor Tyrosine Kinases;Plasma lipoprotein assembly, remodeling, and clearance;Plasma lipoprotein remodeling;Signaling by NTRKs;NGF processing;Assembly of active LPL and LIPC lipase complexes;Expression and Processing of Neurotrophins;Transport of small molecules
HUMAN|HGNC=5475|UniProtKB=P24592	IGFBP6	Insulin-like growth factor-binding protein 6;IGFBP6;PTN002480106;orthologs	INSULIN-LIKE GROWTH FACTOR-BINDING PROTEIN 6 (PTHR11551:SF14)	protease inhibitor(PC00191)	Homo sapiens	growth factor binding(GO:0019838)	regulation of signal transduction(GO:0009966)	extracellular space(GO:0005615)		fibronectin binding(GO:0001968);signaling receptor binding(GO:0005102);protein binding(GO:0005515);insulin-like growth factor I binding(GO:0031994);insulin-like growth factor II binding(GO:0031995);identical protein binding(GO:0042802)	signal transduction(GO:0007165);negative regulation of cell population proliferation(GO:0008285);cell migration(GO:0016477);positive regulation of stress-activated MAPK cascade(GO:0032874);positive regulation of MAPK cascade(GO:0043410);regulation of insulin-like growth factor receptor signaling pathway(GO:0043567);negative regulation of canonical Wnt signaling pathway(GO:0090090)	extracellular region(GO:0005576);extracellular space(GO:0005615);insulin-like growth factor binary complex(GO:0042568)	Regulation of Insulin-like Growth Factor (IGF) transport and uptake by Insulin-like Growth Factor Binding Proteins (IGFBPs);Metabolism of proteins
HUMAN|HGNC=10997|UniProtKB=Q5K4L6	SLC27A3	Long-chain fatty acid transport protein 3;SLC27A3;PTN002534558;orthologs	LONG-CHAIN FATTY ACID TRANSPORT PROTEIN 3 (PTHR43107:SF12)	secondary carrier transporter(PC00258)	Homo sapiens	lipid transporter activity(GO:0005319);long-chain fatty acid-CoA ligase activity(GO:0004467);monocarboxylic acid transmembrane transporter activity(GO:0008028)	long-chain fatty acid metabolic process(GO:0001676);long-chain fatty acid transport(GO:0015909);import into cell(GO:0098657)	endoplasmic reticulum membrane(GO:0005789);plasma membrane(GO:0005886)		long-chain fatty acid-CoA ligase activity(GO:0004467);ATP binding(GO:0005524);very long-chain fatty acid-CoA ligase activity(GO:0031957);arachidonate-CoA ligase activity(GO:0047676)	long-chain fatty acid metabolic process(GO:0001676);fatty acid transport(GO:0015908)	mitochondrion(GO:0005739);endoplasmic reticulum(GO:0005783);endoplasmic reticulum membrane(GO:0005789);plasma membrane(GO:0005886);membrane(GO:0016020);mitochondrial membrane(GO:0031966)	Fatty acyl-CoA biosynthesis;Metabolism of lipids;Fatty acid metabolism;Synthesis of very long-chain fatty acyl-CoAs;Metabolism
HUMAN|HGNC=3821|UniProtKB=O43524	FOXO3	Forkhead box protein O3;FOXO3;PTN002483637;orthologs	FORKHEAD BOX PROTEIN O3-RELATED (PTHR45767:SF4)	winged helix/forkhead transcription factor(PC00246)	Homo sapiens	RNA polymerase II cis-regulatory region sequence-specific DNA binding(GO:0000978);DNA-binding transcription factor activity, RNA polymerase II-specific(GO:0000981)	regulation of transcription by RNA polymerase II(GO:0006357)	nucleus(GO:0005634);mitochondrial matrix(GO:0005759)	Insulin/IGF pathway-protein kinase B signaling cascade->Forkhead transcription factor;;PI3 kinase pathway->FOXO;;CCKR signaling map->FOXO3;;Interleukin signaling pathway->Forkhead in Rhabdomyosarcoma-like 1;;;;;	transcription cis-regulatory region binding(GO:0000976);RNA polymerase II cis-regulatory region sequence-specific DNA binding(GO:0000978);DNA-binding transcription factor activity, RNA polymerase II-specific(GO:0000981);transcription coregulator binding(GO:0001221);DNA-binding transcription repressor activity, RNA polymerase II-specific(GO:0001227);DNA-binding transcription activator activity, RN…	negative regulation of transcription by RNA polymerase II(GO:0000122);ovulation from ovarian follicle(GO:0001542);initiation of primordial ovarian follicle growth(GO:0001544);antral ovarian follicle growth(GO:0001547);oocyte maturation(GO:0001556);regulation of transcription by RNA polymerase II(GO:0006357);mitochondrial transcription(GO:0006390);regulation of translation(GO:0006417);response to …	chromatin(GO:0000785);nucleus(GO:0005634);nucleoplasm(GO:0005654);cytoplasm(GO:0005737);mitochondrion(GO:0005739);mitochondrial outer membrane(GO:0005741);mitochondrial matrix(GO:0005759);cytosol(GO:0005829);protein-containing complex(GO:0032991);RNA polymerase II transcription repressor complex(GO:0090571)	Generic Transcription Pathway;Neurodegenerative Diseases;Transcriptional regulation by RUNX3;Intracellular signaling by second messengers;Signaling by Interleukins;PIP3 activates AKT signaling;FOXO-mediated transcription;Immune System;Gene expression (Transcription);Disease;RNA Polymerase II Transcription;MAPK6/MAPK4 signaling;ESR-mediated signaling;Developmental Biology;Signaling by NODAL;FOXO-m…
HUMAN|HGNC=7785|UniProtKB=O00712	NFIB	Nuclear factor 1 B-type;NFIB;PTN002479557;orthologs	NUCLEAR FACTOR 1 B-TYPE (PTHR11492:SF4)	DNA-binding transcription factor(PC00218)	Homo sapiens	RNA polymerase II cis-regulatory region sequence-specific DNA binding(GO:0000978);DNA-binding transcription factor activity, RNA polymerase II-specific(GO:0000981)	regulation of transcription by RNA polymerase II(GO:0006357)	nucleus(GO:0005634)		RNA polymerase II cis-regulatory region sequence-specific DNA binding(GO:0000978);DNA-binding transcription factor activity, RNA polymerase II-specific(GO:0000981);DNA-binding transcription activator activity, RNA polymerase II-specific(GO:0001228);DNA binding(GO:0003677);protein binding(GO:0005515);sequence-specific double-stranded DNA binding(GO:1990837)	tissue homeostasis(GO:0001894);chondrocyte differentiation(GO:0002062);glandular epithelial cell differentiation(GO:0002067);DNA replication(GO:0006260);regulation of transcription by RNA polymerase II(GO:0006357);brain development(GO:0007420);response to wounding(GO:0009611);response to bacterium(GO:0009617);glial cell differentiation(GO:0010001);exit from mitosis(GO:0010458);gene expression(GO:…	chromatin(GO:0000785);fibrillar center(GO:0001650);nucleus(GO:0005634);nucleoplasm(GO:0005654);cerebellar mossy fiber(GO:0044300)	RNA Polymerase III Transcription Termination;RNA Polymerase III Abortive And Retractive Initiation;Gene expression (Transcription);RNA Polymerase III Transcription
HUMAN|HGNC=18210|UniProtKB=Q96PD6	MGAT1	2-acylglycerol O-acyltransferase 1;MOGAT1;PTN002487486;orthologs	2-ACYLGLYCEROL O-ACYLTRANSFERASE 1 (PTHR12317:SF26)	acyltransferase(PC00042)	Homo sapiens	O-acyltransferase activity(GO:0008374)	triglyceride biosynthetic process(GO:0019432)	endoplasmic reticulum membrane(GO:0005789)		2-acylglycerol O-acyltransferase activity(GO:0003846);diacylglycerol O-acyltransferase activity(GO:0004144)	glycerol metabolic process(GO:0006071);diacylglycerol biosynthetic process(GO:0006651);triglyceride biosynthetic process(GO:0019432)	endoplasmic reticulum membrane(GO:0005789)	Metabolism of lipids;Triglyceride biosynthesis;Metabolism;Triglyceride metabolism
HUMAN|HGNC=11855|UniProtKB=P19075	TSPAN8	Tetraspanin-8;TSPAN8;PTN002499419;orthologs	TETRASPANIN-8 (PTHR19282:SF380)	scaffold/adaptor protein(PC00226)	Homo sapiens			plasma membrane(GO:0005886)		integrin binding(GO:0005178);protein binding(GO:0005515)	spermatogenesis(GO:0007283);regulation of gene expression(GO:0010468);negative regulation of blood coagulation(GO:0030195)	plasma membrane(GO:0005886);cell surface(GO:0009986);extracellular exosome(GO:0070062)
HUMAN|HGNC=16969|UniProtKB=Q92598	HSPH1	Heat shock protein 105 kDa;HSPH1;PTN002500175;orthologs	HEAT SHOCK PROTEIN 105 KDA (PTHR45639:SF2)	Hsp70 family chaperone(PC00027)	Homo sapiens		protein folding(GO:0006457)	nucleus(GO:0005634);cytosol(GO:0005829)		adenyl-nucleotide exchange factor activity(GO:0000774);protein binding(GO:0005515);ATP binding(GO:0005524);alpha-tubulin binding(GO:0043014);ATP-dependent protein folding chaperone(GO:0140662)	protein folding(GO:0006457);response to unfolded protein(GO:0006986);positive regulation of MHC class I biosynthetic process(GO:0045345);chaperone cofactor-dependent protein refolding(GO:0051085);positive regulation of NK T cell activation(GO:0051135)	extracellular region(GO:0005576);nucleus(GO:0005634);nucleoplasm(GO:0005654);cytoplasm(GO:0005737);cytosol(GO:0005829);microtubule(GO:0005874);protein-containing complex(GO:0032991);extracellular exosome(GO:0070062);endocytic vesicle lumen(GO:0071682)	Vesicle-mediated transport;Binding and Uptake of Ligands by Scavenger Receptors;Cellular responses to stress;Regulation of HSF1-mediated heat shock response;Cellular responses to stimuli;Scavenging by Class F Receptors;Cellular response to heat stress
HUMAN|HGNC=6707|UniProtKB=P33241	LSP1	Lymphocyte-specific protein 1;LSP1;PTN002498527;orthologs	LYMPHOCYTE-SPECIFIC PROTEIN 1 (PTHR18949:SF1)	non-motor actin binding protein(PC00165)	Homo sapiens					actin binding(GO:0003779);protein binding(GO:0005515)	chemotaxis(GO:0006935);cellular defense response(GO:0006968);signal transduction(GO:0007165);cellular response to interleukin-7(GO:0098761)	plasma membrane(GO:0005886);actin cytoskeleton(GO:0015629);membrane(GO:0016020);extracellular exosome(GO:0070062)
HUMAN|HGNC=28472|UniProtKB=Q9BTV4	TMEM43	Transmembrane protein 43;TMEM43;PTN002491575;orthologs	TRANSMEMBRANE PROTEIN 43 (PTHR13416:SF2)		Homo sapiens		lipid metabolic process(GO:0006629)			protein binding(GO:0005515);identical protein binding(GO:0042802)	lipid metabolic process(GO:0006629);innate immune response(GO:0045087);nuclear membrane organization(GO:0071763)	nuclear inner membrane(GO:0005637);endoplasmic reticulum lumen(GO:0005788);endoplasmic reticulum membrane(GO:0005789);Golgi apparatus(GO:0005794);plasma membrane(GO:0005886)
HUMAN|HGNC=1228|UniProtKB=P05155	SERPING1	Plasma protease C1 inhibitor;SERPING1;PTN002479193;orthologs	PLASMA PROTEASE C1 INHIBITOR (PTHR11461:SF159)	protease inhibitor(PC00191)	Homo sapiens	serine-type endopeptidase inhibitor activity(GO:0004867)	negative regulation of endopeptidase activity(GO:0010951)	extracellular space(GO:0005615)		serine-type endopeptidase inhibitor activity(GO:0004867);protein binding(GO:0005515)	negative regulation of complement activation, lectin pathway(GO:0001869);complement activation, classical pathway(GO:0006958);blood coagulation(GO:0007596);blood circulation(GO:0008015);negative regulation of endopeptidase activity(GO:0010951);fibrinolysis(GO:0042730);innate immune response(GO:0045087)	extracellular region(GO:0005576);extracellular space(GO:0005615);endoplasmic reticulum lumen(GO:0005788);platelet alpha granule lumen(GO:0031093);collagen-containing extracellular matrix(GO:0062023);extracellular exosome(GO:0070062);blood microparticle(GO:0072562)	Diseases of hemostasis;Defects of contact activation system (CAS) and kallikrein/kinin system (KKS);Formation of Fibrin Clot (Clotting Cascade);Defective SERPING1 causes hereditary angioedema;Disease;Platelet degranulation ;Immune System;Hemostasis;Response to elevated platelet cytosolic Ca2+;Innate Immune System;Regulation of Complement cascade;Intrinsic Pathway of Fibrin Clot Formation;Platelet…
HUMAN|HGNC=7568|UniProtKB=P35580	MYH10	Myosin-10;MYH10;PTN002490808;orthologs	MYOSIN-10 (PTHR45615:SF24)	actin or actin-binding cytoskeletal protein(PC00041)	Homo sapiens	actin filament binding(GO:0051015);microfilament motor activity(GO:0000146)	regulation of cell shape(GO:0008360);actomyosin structure organization(GO:0031032);mitotic cytokinesis(GO:0000281)	myosin complex(GO:0016459);cytoplasm(GO:0005737);supramolecular fiber(GO:0099512)	Cytoskeletal regulation by Rho GTPase->Myosin light chain;;Inflammation mediated by chemokine and cytokine signaling pathway->Myosin;;Nicotinic acetylcholine receptor signaling pathway->Myosin;;;;	microfilament motor activity(GO:0000146);actin binding(GO:0003779);protein binding(GO:0005515);calmodulin binding(GO:0005516);ATP binding(GO:0005524);RNA stem-loop binding(GO:0035613);ADP binding(GO:0043531);mRNA 5'-UTR binding(GO:0048027);actin filament binding(GO:0051015)	mitotic cytokinesis(GO:0000281);cell adhesion(GO:0007155);regulation of cell shape(GO:0008360);actin filament-based movement(GO:0030048);actomyosin structure organization(GO:0031032);positive regulation of protein secretion(GO:0050714)	stress fiber(GO:0001725);nucleus(GO:0005634);cytoplasm(GO:0005737);cytosol(GO:0005829);cell cortex(GO:0005938);myosin complex(GO:0016459);myosin II complex(GO:0016460);lamellipodium(GO:0030027);midbody(GO:0030496);cleavage furrow(GO:0032154);myosin filament(GO:0032982);actomyosin(GO:0042641);extracellular exosome(GO:0070062);myosin II filament(GO:0097513);postsynaptic actin cytoskeleton(GO:009887…	Signal Transduction;Sema4D in semaphorin signaling;RHO GTPase Effectors;Signaling by Rho GTPases;EPH-Ephrin signaling;RHO GTPases activate PAKs;RHO GTPases activate CIT;Developmental Biology;RHO GTPases Activate ROCKs;Axon guidance;EPHA-mediated growth cone collapse;RHO GTPases activate PKNs;Semaphorin interactions;Nervous system development;Sema4D induced cell migration and growth-cone collapse;…
HUMAN|HGNC=863|UniProtKB=O15342	ATP6V0E1	V-type proton ATPase subunit e 1;ATP6V0E1;PTN002487070;orthologs	V-TYPE PROTON ATPASE SUBUNIT E 1 (PTHR12263:SF5)	ATP synthase(PC00002)	Homo sapiens		transmembrane transport(GO:0055085)			protein binding(GO:0005515);ATPase-coupled ion transmembrane transporter activity(GO:0042625);proton-transporting ATPase activity, rotational mechanism(GO:0046961)	vacuolar acidification(GO:0007035);regulation of macroautophagy(GO:0016241);transmembrane transport(GO:0055085);proton transmembrane transport(GO:1902600)	lysosomal membrane(GO:0005765);endosome membrane(GO:0010008);phagocytic vesicle membrane(GO:0030670);proton-transporting V-type ATPase, V0 domain(GO:0033179)	Signal Transduction;Signaling by Receptor Tyrosine Kinases;Cellular response to starvation;Signaling by Insulin receptor;Cellular responses to stimuli;Cellular responses to stress;Insulin receptor recycling;Amino acids regulate mTORC1;Transport of small molecules;Transferrin endocytosis and recycling;ROS and RNS production in phagocytes;Immune System;Innate Immune System;Ion channel transport;Iro…
HUMAN|HGNC=2210|UniProtKB=P05997	COL5A2	Collagen alpha-2(V) chain;COL5A2;PTN002513140;orthologs	COLLAGEN ALPHA-2(V) CHAIN (PTHR24023:SF539)	extracellular matrix structural protein(PC00103)	Homo sapiens	extracellular matrix structural constituent(GO:0005201)	extracellular matrix organization(GO:0030198)	extracellular space(GO:0005615);collagen trimer(GO:0005581);supramolecular fiber(GO:0099512);collagen-containing extracellular matrix(GO:0062023)	Integrin signalling pathway->Collagen;;	extracellular matrix structural constituent conferring tensile strength(GO:0030020);SMAD binding(GO:0046332);metal ion binding(GO:0046872)	skeletal system development(GO:0001501);ossification(GO:0001503);extracellular matrix organization(GO:0030198);collagen fibril organization(GO:0030199);skin development(GO:0043588);eye morphogenesis(GO:0048592);cellular response to amino acid stimulus(GO:0071230);negative regulation of endodermal cell differentiation(GO:1903225)	extracellular region(GO:0005576);collagen type V trimer(GO:0005588);collagen type XI trimer(GO:0005592);extracellular space(GO:0005615);endoplasmic reticulum lumen(GO:0005788);extracellular matrix(GO:0031012);collagen-containing extracellular matrix(GO:0062023)	Collagen biosynthesis and modifying enzymes;Collagen degradation;NCAM signaling for neurite out-growth;Assembly of collagen fibrils and other multimeric structures;Developmental Biology;Collagen formation;MET activates PTK2 signaling;MET promotes cell motility;Extracellular matrix organization;Signaling by Receptor Tyrosine Kinases;NCAM1 interactions;Signaling by MET;Integrin cell surface interac…
HUMAN|HGNC=21013|UniProtKB=Q6UX71	PLXDC2	Plexin domain-containing protein 2;PLXDC2;PTN002490466;orthologs	PLEXIN DOMAIN-CONTAINING PROTEIN 2 (PTHR13055:SF11)		Homo sapiens					protein binding(GO:0005515)		membrane(GO:0016020)
HUMAN|HGNC=15478|UniProtKB=Q9BZ11	ADAM33	Disintegrin and metalloproteinase domain-containing protein 33;ADAM33;PTN002484302;orthologs	DISINTEGRIN AND METALLOPROTEINASE DOMAIN-CONTAINING PROTEIN 33 (PTHR11905:SF38)	metalloprotease(PC00153)	Homo sapiens					metalloendopeptidase activity(GO:0004222);zinc ion binding(GO:0008270)	proteolysis(GO:0006508)	membrane(GO:0016020)	Cell-Cell communication;Cell-cell junction organization;Regulation of CDH11 function;Regulation of Expression and Function of Type II Classical Cadherins;Regulation of Homotypic Cell-Cell Adhesion;Regulation of CDH11 Expression and Function;Cell junction organization;Adherens junctions interactions
HUMAN|HGNC=29255|UniProtKB=Q70EK8	USP53	Inactive ubiquitin carboxyl-terminal hydrolase 53;USP53;PTN002506497;orthologs	INACTIVE UBIQUITIN CARBOXYL-TERMINAL HYDROLASE 53 (PTHR22975:SF6)	cysteine protease(PC00081)	Homo sapiens		sensory perception of sound(GO:0007605);response to mechanical stimulus(GO:0009612)	cell-cell junction(GO:0005911)		protein binding(GO:0005515)	action potential(GO:0001508);sensory perception of sound(GO:0007605);biological_process(GO:0008150);response to auditory stimulus(GO:0010996);epithelial cell apoptotic process(GO:1904019);outer hair cell apoptotic process(GO:1905584)	cellular_component(GO:0005575);cell-cell junction(GO:0005911);bicellular tight junction(GO:0005923)
HUMAN|HGNC=250|UniProtKB=P00325	ADH1B	All-trans-retinol dehydrogenase [NAD(+)] ADH1B;ADH1B;PTN002536712;orthologs	ALL-TRANS-RETINOL DEHYDROGENASE [NAD(+)] ADH1B (PTHR43880:SF11)	dehydrogenase(PC00092)	Homo sapiens	zinc ion binding(GO:0008270);NAD-retinol dehydrogenase activity(GO:0004745)	generation of precursor metabolites and energy(GO:0006091);response to organic substance(GO:0010033);small molecule catabolic process(GO:0044282);detoxification(GO:0098754);retinol metabolic process(GO:0042572);organic substance catabolic process(GO:1901575);cellular response to oxygen-containing compound(GO:1901701);cellular catabolic process(GO:0044248);monocarboxylic acid metabolic process(GO:…	cytosol(GO:0005829)		alcohol dehydrogenase (NAD+) activity(GO:0004022);alcohol dehydrogenase (NAD+) activity, zinc-dependent(GO:0004024);all-trans-retinol dehydrogenase (NAD+) activity(GO:0004745);zinc ion binding(GO:0008270)	retinoid metabolic process(GO:0001523);retinol metabolic process(GO:0042572);retinoic acid metabolic process(GO:0042573)	nucleoplasm(GO:0005654);cytosol(GO:0005829);plasma membrane(GO:0005886)	Phase I - Functionalization of compounds;Biological oxidations;Ethanol oxidation;Metabolism
HUMAN|HGNC=11634|UniProtKB=P15884	TCF4	Transcription factor 4;TCF4;PTN002483217;orthologs	TRANSCRIPTION FACTOR 4 (PTHR11793:SF10)	basic helix-loop-helix transcription factor(PC00055)	Homo sapiens	RNA polymerase II cis-regulatory region sequence-specific DNA binding(GO:0000978);DNA-binding transcription factor activity, RNA polymerase II-specific(GO:0000981)	regulation of transcription by RNA polymerase II(GO:0006357)	transcription regulator complex(GO:0005667);chromatin(GO:0000785)	CCKR signaling map->TCF7L2;;	RNA polymerase II cis-regulatory region sequence-specific DNA binding(GO:0000978);DNA-binding transcription factor activity, RNA polymerase II-specific(GO:0000981);TFIIB-class transcription factor binding(GO:0001093);DNA-binding transcription activator activity, RNA polymerase II-specific(GO:0001228);DNA binding(GO:0003677);DNA-binding transcription factor activity(GO:0003700);protein binding(GO:…	regulation of transcription by RNA polymerase II(GO:0006357);nervous system development(GO:0007399);cell differentiation(GO:0030154);positive regulation of neuron differentiation(GO:0045666);positive regulation of DNA-templated transcription(GO:0045893);positive regulation of transcription by RNA polymerase II(GO:0045944);protein-DNA complex assembly(GO:0065004)	chromatin(GO:0000785);nucleus(GO:0005634);transcription regulator complex(GO:0005667);beta-catenin-TCF7L2 complex(GO:0070369);beta-catenin-TCF complex(GO:1990907)	Developmental Biology;Myogenesis
HUMAN|HGNC=6482|UniProtKB=P24043	LAMA2	Laminin subunit alpha-2;LAMA2;PTN002471752;orthologs	LAMININ SUBUNIT ALPHA-2 (PTHR15036:SF65)	cell adhesion molecule(PC00069)	Homo sapiens				Integrin signalling pathway->Laminin;;	signaling receptor binding(GO:0005102);structural molecule activity(GO:0005198);extracellular matrix structural constituent(GO:0005201)	cell adhesion(GO:0007155);axon guidance(GO:0007411);muscle organ development(GO:0007517);Schwann cell differentiation(GO:0014037);regulation of cell migration(GO:0030334);positive regulation of synaptic transmission, cholinergic(GO:0032224);maintenance of blood-brain barrier(GO:0035633);positive regulation of cell adhesion(GO:0045785);regulation of embryonic development(GO:0045995);positive regul…	extracellular region(GO:0005576);basement membrane(GO:0005604);neuromuscular junction(GO:0031594);sarcolemma(GO:0042383);synaptic cleft(GO:0043083);dendritic spine(GO:0043197);collagen-containing extracellular matrix(GO:0062023);protein complex involved in cell-matrix adhesion(GO:0098637)	Signal Transduction;Signaling by Receptor Tyrosine Kinases;Extracellular matrix organization;ECM proteoglycans;Developmental Biology;EGR2 and SOX10-mediated initiation of Schwann cell myelination;MET activates PTK2 signaling;Non-integrin membrane-ECM interactions;Nervous system development;Signaling by MET;MET promotes cell motility;Laminin interactions
HUMAN|HGNC=4169|UniProtKB=O60861	GAS7	Growth arrest-specific protein 7;GAS7;PTN002507534;orthologs	GROWTH ARREST-SPECIFIC PROTEIN 7 (PTHR23065:SF57)	actin or actin-binding cytoskeletal protein(PC00041)	Homo sapiens		clathrin-dependent endocytosis(GO:0072583);protein-containing complex assembly(GO:0065003);neuron projection morphogenesis(GO:0048812)	clathrin-coated pit(GO:0005905);clathrin-coated vesicle(GO:0030136);plasma membrane(GO:0005886)		protein binding(GO:0005515);actin filament binding(GO:0051015)	actin filament polymerization(GO:0030041);neuron projection morphogenesis(GO:0048812)	cytoplasm(GO:0005737);actin filament(GO:0005884);plasma membrane(GO:0005886)
HUMAN|HGNC=9602|UniProtKB=P43119	PTGIR	Prostacyclin receptor;PTGIR;PTN002484065;orthologs	PROSTACYCLIN RECEPTOR (PTHR11866:SF7)	G-protein coupled receptor(PC00021)	Homo sapiens	G protein-coupled receptor activity(GO:0004930)	inflammatory response(GO:0006954);negative regulation of cell population proliferation(GO:0008285);adenylate cyclase-activating G protein-coupled receptor signaling pathway(GO:0007189);positive regulation of cytosolic calcium ion concentration(GO:0007204)	plasma membrane(GO:0005886)	Gonadotropin-releasing hormone receptor pathway->PG Rcs;;	guanyl-nucleotide exchange factor activity(GO:0005085);prostacyclin receptor activity(GO:0016501)	inflammatory response(GO:0006954);G protein-coupled receptor signaling pathway, coupled to cyclic nucleotide second messenger(GO:0007187);adenylate cyclase-activating G protein-coupled receptor signaling pathway(GO:0007189);positive regulation of cytosolic calcium ion concentration(GO:0007204);cell-cell signaling(GO:0007267);negative regulation of platelet-derived growth factor receptor signaling…	cytosol(GO:0005829);plasma membrane(GO:0005886)	Signal Transduction;Prostanoid ligand receptors;Prostacyclin signalling through prostacyclin receptor;Eicosanoid ligand-binding receptors;GPCR ligand binding;Class A/1 (Rhodopsin-like receptors);Platelet homeostasis;Signaling by GPCR;Hemostasis;G alpha (s) signalling events;GPCR downstream signalling
HUMAN|HGNC=16946|UniProtKB=Q92791	P3H4	Endoplasmic reticulum protein SC65;P3H4;PTN002493538;orthologs	ENDOPLASMIC RETICULUM PROTEIN SC65 (PTHR13986:SF4)	protein modifying enzyme(PC00260)	Homo sapiens	collagen binding(GO:0005518)	peptidyl-amino acid modification(GO:0018193);collagen fibril organization(GO:0030199);protein hydroxylation(GO:0018126)	endoplasmic reticulum(GO:0005783)		collagen binding(GO:0005518)	synaptonemal complex assembly(GO:0007130);peptidyl-lysine hydroxylation(GO:0017185);collagen fibril organization(GO:0030199);collagen biosynthetic process(GO:0032964);bone remodeling(GO:0046849)	condensed nuclear chromosome(GO:0000794);synaptonemal complex(GO:0000795);nucleolus(GO:0005730);endoplasmic reticulum(GO:0005783);intracellular membrane-bounded organelle(GO:0043231);catalytic complex(GO:1902494)
HUMAN|HGNC=21074|UniProtKB=Q9NU53	GINM1	Glycoprotein integral membrane protein 1;GINM1;PTN002523879;orthologs	GLYCOPROTEIN INTEGRAL MEMBRANE PROTEIN 1 (PTHR28549:SF1)		Homo sapiens					protein binding(GO:0005515)		membrane(GO:0016020)
HUMAN|HGNC=3537|UniProtKB=P25116	F2R	Proteinase-activated receptor 1;F2R;PTN002517362;orthologs	PROTEINASE-ACTIVATED RECEPTOR 1 (PTHR24232:SF20)	G-protein coupled receptor(PC00021)	Homo sapiens	G protein-coupled peptide receptor activity(GO:0008528)	regulation of Rho protein signal transduction(GO:0035023);regulation of coagulation(GO:0050818);regulation of wound healing(GO:0061041);positive regulation of multicellular organismal process(GO:0051240);regulation of body fluid levels(GO:0050878);phospholipase C-activating G protein-coupled receptor signaling pathway(GO:0007200);positive regulation of intracellular signal transduction(GO:1902533…	plasma membrane(GO:0005886)	Angiogenesis->Protease Activated Receptor;;Blood coagulation->Protease-activated receptor1;;;	G-protein alpha-subunit binding(GO:0001965);G protein-coupled receptor activity(GO:0004930);signaling receptor binding(GO:0005102);protein binding(GO:0005515);thrombin-activated receptor activity(GO:0015057);G-protein beta-subunit binding(GO:0031681)	connective tissue replacement involved in inflammatory response wound healing(GO:0002248);negative regulation of glomerular filtration(GO:0003105);activation of cysteine-type endopeptidase activity involved in apoptotic process(GO:0006919);inflammatory response(GO:0006954);G protein-coupled receptor signaling pathway(GO:0007186);phospholipase C-activating G protein-coupled receptor signaling path…	extracellular region(GO:0005576);early endosome(GO:0005769);late endosome(GO:0005770);Golgi apparatus(GO:0005794);plasma membrane(GO:0005886);caveola(GO:0005901);cell surface(GO:0009986);platelet dense tubular network(GO:0031094);neuromuscular junction(GO:0031594);postsynaptic membrane(GO:0045211)	Signal Transduction;G alpha (q) signalling events;Peptide ligand-binding receptors;GPCR ligand binding;Class A/1 (Rhodopsin-like receptors);Formation of Fibrin Clot (Clotting Cascade);Common Pathway of Fibrin Clot Formation;Signaling by GPCR;Hemostasis;Thrombin signalling through proteinase activated receptors (PARs);Platelet activation, signaling and aggregation;GPCR downstream signalling
HUMAN|HGNC=4910|UniProtKB=Q16665	HIF1A	Hypoxia-inducible factor 1-alpha;HIF1A;PTN002507197;orthologs	HYPOXIA-INDUCIBLE FACTOR 1-ALPHA (PTHR23043:SF7)	basic helix-loop-helix transcription factor(PC00055)	Homo sapiens	RNA polymerase II transcription regulatory region sequence-specific DNA binding(GO:0000977);DNA-binding transcription factor activity, RNA polymerase II-specific(GO:0000981)	response to hypoxia(GO:0001666);cellular response to stress(GO:0033554);cellular response to chemical stimulus(GO:0070887);regulation of transcription by RNA polymerase II(GO:0006357)		Hypoxia response via HIF activation->Hypoxia inducible factor-1 alpha subunit;;VEGF signaling pathway->Hypoxia-Inducible Factor 1;;Angiogenesis->Hypoxia Inducible Factor-1;;;;	RNA polymerase II transcription regulatory region sequence-specific DNA binding(GO:0000977);RNA polymerase II cis-regulatory region sequence-specific DNA binding(GO:0000978);DNA-binding transcription factor activity, RNA polymerase II-specific(GO:0000981);cis-regulatory region sequence-specific DNA binding(GO:0000987);DNA-binding transcription activator activity(GO:0001216);DNA-binding transcript…	response to reactive oxygen species(GO:0000302);angiogenesis(GO:0001525);response to hypoxia(GO:0001666);intracellular glucose homeostasis(GO:0001678);neural crest cell migration(GO:0001755);epithelial to mesenchymal transition(GO:0001837);embryonic placenta development(GO:0001892);B-1 B cell homeostasis(GO:0001922);positive regulation of endothelial cell proliferation(GO:0001938);heart looping(G…	chromatin(GO:0000785);euchromatin(GO:0000791);nucleus(GO:0005634);nucleoplasm(GO:0005654);cytoplasm(GO:0005737);cytosol(GO:0005829);nuclear body(GO:0016604);nuclear speck(GO:0016607);motile cilium(GO:0031514);protein-containing complex(GO:0032991);RNA polymerase II transcription regulator complex(GO:0090575);axon cytoplasm(GO:1904115)	Oxygen-dependent proline hydroxylation of Hypoxia-inducible Factor Alpha;Interleukin-4 and Interleukin-13 signaling;Cytokine Signaling in Immune system;Cellular response to hypoxia;Signaling by NOTCH;Post-translational protein modification;Signaling by Interleukins;Neddylation;Cellular responses to stress;Regulation of gene expression by Hypoxia-inducible Factor;Signaling by Receptor Tyrosine Kin…
HUMAN|HGNC=1546|UniProtKB=P50454	SERPINH1	Serpin H1;SERPINH1;PTN002479198;orthologs	SERPIN H1 (PTHR11461:SF27)	protease inhibitor(PC00191)	Homo sapiens	serine-type endopeptidase inhibitor activity(GO:0004867)	negative regulation of endopeptidase activity(GO:0010951);collagen fibril organization(GO:0030199)	extracellular space(GO:0005615);endoplasmic reticulum(GO:0005783)		RNA binding(GO:0003723);serine-type endopeptidase inhibitor activity(GO:0004867);protein binding(GO:0005515);collagen binding(GO:0005518);unfolded protein binding(GO:0051082)	chondrocyte development involved in endochondral bone morphogenesis(GO:0003433);response to unfolded protein(GO:0006986);negative regulation of endopeptidase activity(GO:0010951);collagen fibril organization(GO:0030199);collagen biosynthetic process(GO:0032964);protein maturation(GO:0051604)	extracellular space(GO:0005615);endoplasmic reticulum(GO:0005783);endoplasmic reticulum lumen(GO:0005788);endoplasmic reticulum-Golgi intermediate compartment(GO:0005793);membrane raft(GO:0045121);collagen-containing extracellular matrix(GO:0062023)	Extracellular matrix organization;Collagen biosynthesis and modifying enzymes;Collagen formation
HUMAN|HGNC=12304|UniProtKB=Q15642	TRIP10	Cdc42-interacting protein 4;TRIP10;PTN002541002;orthologs	CDC42-INTERACTING PROTEIN 4 (PTHR15735:SF17)	non-motor actin binding protein(PC00165)	Homo sapiens					protein binding(GO:0005515);lipid binding(GO:0008289);identical protein binding(GO:0042802)	endocytosis(GO:0006897);cell communication(GO:0007154);signal transduction(GO:0007165);actin cytoskeleton organization(GO:0030036)	phagocytic cup(GO:0001891);nucleoplasm(GO:0005654);cytoplasm(GO:0005737);lysosome(GO:0005764);Golgi apparatus(GO:0005794);cytosol(GO:0005829);cytoskeleton(GO:0005856);cell cortex(GO:0005938);cell projection(GO:0042995);intracellular membrane-bounded organelle(GO:0043231);perinuclear region of cytoplasm(GO:0048471);extracellular exosome(GO:0070062)	Membrane Trafficking;RHO GTPase cycle;Vesicle-mediated transport;RHOQ GTPase cycle;Signal Transduction;Clathrin-mediated endocytosis;Signaling by Rho GTPases, Miro GTPases and RHOBTB3;Signaling by Rho GTPases
HUMAN|HGNC=484|UniProtKB=Q15389	ANGPT1	Angiopoietin-1;ANGPT1;PTN002499021;orthologs	ANGIOPOIETIN-1 (PTHR19143:SF156)	intercellular signal molecule(PC00207)	Homo sapiens	receptor tyrosine kinase binding(GO:0030971)	angiogenesis(GO:0001525);transmembrane receptor protein tyrosine kinase signaling pathway(GO:0007169)	extracellular space(GO:0005615);collagen-containing extracellular matrix(GO:0062023)	Angiogenesis->Angiopoietin-1;;	protein binding(GO:0005515);receptor tyrosine kinase binding(GO:0030971);identical protein binding(GO:0042802)	angiogenesis(GO:0001525);in utero embryonic development(GO:0001701);negative regulation of protein phosphorylation(GO:0001933);positive regulation of protein phosphorylation(GO:0001934);sprouting angiogenesis(GO:0002040);positive regulation of receptor internalization(GO:0002092);negative regulation of cytokine production involved in immune response(GO:0002719);negative regulation of cell adhesio…	extracellular region(GO:0005576);extracellular space(GO:0005615);plasma membrane(GO:0005886);microvillus(GO:0005902);membrane raft(GO:0045121);collagen-containing extracellular matrix(GO:0062023);extracellular exosome(GO:0070062)	RAF/MAP kinase cascade;MAPK1/MAPK3 signaling;Hemostasis;Cell surface interactions at the vascular wall;Signal Transduction;Tie2 Signaling;MAPK family signaling cascades
HUMAN|HGNC=12028|UniProtKB=P14625	HSP90B1	Endoplasmin;HSP90B1;PTN002479794;orthologs	ENDOPLASMIN (PTHR11528:SF96)	Hsp90 family chaperone(PC00028)	Homo sapiens	unfolded protein binding(GO:0051082)	protein folding(GO:0006457);ERAD pathway(GO:0036503)	perinuclear region of cytoplasm(GO:0048471);endoplasmic reticulum(GO:0005783)		RNA binding(GO:0003723);calcium ion binding(GO:0005509);protein binding(GO:0005515);ATP binding(GO:0005524);ATP hydrolysis activity(GO:0016887);protein phosphatase binding(GO:0019903);low-density lipoprotein particle receptor binding(GO:0050750);unfolded protein binding(GO:0051082);ATP-dependent protein folding chaperone(GO:0140662)	response to hypoxia(GO:0001666);protein folding(GO:0006457);protein transport(GO:0015031);retrograde protein transport, ER to cytosol(GO:0030970);actin rod assembly(GO:0031247);protein folding in endoplasmic reticulum(GO:0034975);response to endoplasmic reticulum stress(GO:0034976);ERAD pathway(GO:0036503);negative regulation of apoptotic process(GO:0043066);regulation of phosphoprotein phosphata…	extracellular region(GO:0005576);nucleus(GO:0005634);endoplasmic reticulum(GO:0005783);endoplasmic reticulum lumen(GO:0005788);endoplasmic reticulum membrane(GO:0005789);smooth endoplasmic reticulum(GO:0005790);cytosol(GO:0005829);focal adhesion(GO:0005925);membrane(GO:0016020);midbody(GO:0030496);protein-containing complex(GO:0032991);sarcoplasmic reticulum lumen(GO:0033018);endoplasmic reticulu…	Interleukin-4 and Interleukin-13 signaling;Cytokine Signaling in Immune system;Post-translational protein modification;Post-translational protein phosphorylation;Signaling by Interleukins;Cellular responses to stress;Unfolded Protein Response (UPR);Regulation of Insulin-like Growth Factor (IGF) transport and uptake by Insulin-like Growth Factor Binding Proteins (IGFBPs);Innate Immune System;Vesic…
HUMAN|HGNC=3708|UniProtKB=O43915	FIGF	Vascular endothelial growth factor D;VEGFD;PTN002485919;orthologs	VASCULAR ENDOTHELIAL GROWTH FACTOR D (PTHR12025:SF11)	growth factor(PC00112)	Homo sapiens	growth factor activity(GO:0008083);growth factor receptor binding(GO:0070851);cytokine receptor binding(GO:0005126)	vascular endothelial growth factor receptor signaling pathway(GO:0048010);response to hypoxia(GO:0001666);cellular response to growth factor stimulus(GO:0071363);positive regulation of multicellular organismal process(GO:0051240);positive regulation of protein phosphorylation(GO:0001934);sprouting angiogenesis(GO:0002040);positive regulation of leukocyte chemotaxis(GO:0002690);regulation of angio…	extracellular space(GO:0005615)		platelet-derived growth factor receptor binding(GO:0005161);vascular endothelial growth factor receptor binding(GO:0005172);protein binding(GO:0005515);growth factor activity(GO:0008083);chemoattractant activity(GO:0042056);identical protein binding(GO:0042802);vascular endothelial growth factor receptor 3 binding(GO:0043185)	response to hypoxia(GO:0001666);positive regulation of protein phosphorylation(GO:0001934);positive regulation of endothelial cell proliferation(GO:0001938);sprouting angiogenesis(GO:0002040);positive regulation of cell population proliferation(GO:0008284);response to bacterium(GO:0009617);vascular endothelial growth factor signaling pathway(GO:0038084);positive regulation of angiogenesis(GO:0045…	extracellular region(GO:0005576);extracellular space(GO:0005615);membrane(GO:0016020);platelet alpha granule lumen(GO:0031093)	Signal Transduction;Signaling by Receptor Tyrosine Kinases;VEGF ligand-receptor interactions;Platelet degranulation ;Hemostasis;Response to elevated platelet cytosolic Ca2+;Signaling by VEGF;VEGF binds to VEGFR leading to receptor dimerization;Platelet activation, signaling and aggregation
HUMAN|HGNC=6408|UniProtKB=Q9Y5Q3	MAFB	Transcription factor MafB;MAFB;PTN002468245;orthologs	TRANSCRIPTION FACTOR MAFB (PTHR10129:SF10)	basic leucine zipper transcription factor(PC00056)	Homo sapiens	RNA polymerase II cis-regulatory region sequence-specific DNA binding(GO:0000978);DNA-binding transcription factor activity, RNA polymerase II-specific(GO:0000981)	regulation of transcription by RNA polymerase II(GO:0006357)	nucleus(GO:0005634)		RNA polymerase II cis-regulatory region sequence-specific DNA binding(GO:0000978);DNA-binding transcription factor activity, RNA polymerase II-specific(GO:0000981);DNA-binding transcription activator activity, RNA polymerase II-specific(GO:0001228);protein binding(GO:0005515);identical protein binding(GO:0042802);sequence-specific DNA binding(GO:0043565);protein-containing complex binding(GO:0044…	negative regulation of transcription by RNA polymerase II(GO:0000122);regulation of DNA-templated transcription(GO:0006355);regulation of transcription by RNA polymerase II(GO:0006357);segment specification(GO:0007379);sensory organ development(GO:0007423);respiratory gaseous exchange by respiratory system(GO:0007585);protein processing(GO:0016485);rhombomere 5 development(GO:0021571);rhombomere …	chromatin(GO:0000785);nucleus(GO:0005634);RNA polymerase II transcription regulator complex(GO:0090575)	Developmental Biology;Activation of anterior HOX genes in hindbrain development during early embryogenesis;Activation of HOX genes during differentiation
HUMAN|HGNC=10909|UniProtKB=Q9NP59	SLC40A1	Solute carrier family 40 member 1;SLC40A1;PTN002481452;orthologs	SOLUTE CARRIER FAMILY 40 MEMBER 1 (PTHR11660:SF47)	secondary carrier transporter(PC00258)	Homo sapiens	metal ion transmembrane transporter activity(GO:0046873);peptide hormone binding(GO:0017046)	iron ion transmembrane transport(GO:0034755)	basolateral plasma membrane(GO:0016323)		iron ion transmembrane transporter activity(GO:0005381);protein binding(GO:0005515);ferrous iron transmembrane transporter activity(GO:0015093);peptide hormone binding(GO:0017046);identical protein binding(GO:0042802);metal ion binding(GO:0046872)	lymphocyte homeostasis(GO:0002260);endothelium development(GO:0003158);transcription by RNA polymerase II(GO:0006366);intracellular iron ion homeostasis(GO:0006879);apoptotic process(GO:0006915);iron ion transmembrane transport(GO:0034755);negative regulation of apoptotic process(GO:0043066);positive regulation of transcription by RNA polymerase II(GO:0045944);establishment of localization in cel…	nucleoplasm(GO:0005654);cytoplasm(GO:0005737);cytosol(GO:0005829);plasma membrane(GO:0005886);synaptic vesicle(GO:0008021);membrane(GO:0016020);basolateral plasma membrane(GO:0016323)	Defective CP causes aceruloplasminemia (ACERULOP);SLC transporter disorders;Defective SLC40A1 causes hemochromatosis 4 (HFE4) (macrophages);Transport of small molecules;Transport of bile salts and organic acids, metal ions and amine compounds;Disease;Metal ion SLC transporters;SLC-mediated transmembrane transport;Disorders of transmembrane transporters;Iron uptake and transport;Defective SLC40A1 …
HUMAN|HGNC=23723|UniProtKB=Q5T4B2	CERCAM	Inactive glycosyltransferase 25 family member 3;CERCAM;PTN002473279;orthologs	INACTIVE GLYCOSYLTRANSFERASE 25 FAMILY MEMBER 3 (PTHR10730:SF9)	protein modifying enzyme(PC00260)	Homo sapiens	catalytic activity, acting on a protein(GO:0140096);UDP-galactosyltransferase activity(GO:0035250)				protein binding(GO:0005515);identical protein binding(GO:0042802)	cell adhesion(GO:0007155);leukocyte cell-cell adhesion(GO:0007159)	endoplasmic reticulum lumen(GO:0005788);plasma membrane(GO:0005886)
HUMAN|HGNC=11275|UniProtKB=Q01082	SPTBN1	Spectrin beta chain, non-erythrocytic 1;SPTBN1;PTN002484490;orthologs	SPECTRIN BETA CHAIN, NON-ERYTHROCYTIC 1 (PTHR11915:SF226)	actin or actin-binding cytoskeletal protein(PC00041)	Homo sapiens	actin filament binding(GO:0051015)	actin cytoskeleton organization(GO:0030036);protein localization to plasma membrane(GO:0072659)	cell junction(GO:0030054);cell projection(GO:0042995);cortical actin cytoskeleton(GO:0030864);plasma membrane(GO:0005886)		RNA binding(GO:0003723);actin binding(GO:0003779);structural constituent of cytoskeleton(GO:0005200);protein binding(GO:0005515);calmodulin binding(GO:0005516);phospholipid binding(GO:0005543);ankyrin binding(GO:0030506);cadherin binding(GO:0045296);actin filament binding(GO:0051015);GTPase binding(GO:0051020)	mitotic cytokinesis(GO:0000281);plasma membrane organization(GO:0007009);central nervous system development(GO:0007417);central nervous system formation(GO:0021556);actin cytoskeleton organization(GO:0030036);positive regulation of interleukin-2 production(GO:0032743);Golgi to plasma membrane protein transport(GO:0043001);actin filament capping(GO:0051693);regulation of SMAD protein signal transd…	nucleolus(GO:0005730);cytoplasm(GO:0005737);cytosol(GO:0005829);plasma membrane(GO:0005886);spectrin(GO:0008091);postsynaptic density(GO:0014069);spectrin-associated cytoskeleton(GO:0014731);cell junction(GO:0030054);axolemma(GO:0030673);cortical actin cytoskeleton(GO:0030864);M band(GO:0031430);cuticular plate(GO:0032437);cell projection(GO:0042995);extracellular exosome(GO:0070062);glutamatergi…	Asparagine N-linked glycosylation;NCAM signaling for neurite out-growth;Developmental Biology;Disease;Cell-Cell communication;Post-translational protein modification;Membrane Trafficking;L1CAM interactions;Diseases of signal transduction by growth factor receptors and second messengers;RHO GTPase cycle;Sensory Perception;Signaling by Rho GTPases;ER to Golgi Anterograde Transport;RHOV GTPase cycle…
HUMAN|HGNC=4883|UniProtKB=P08603	CFH	Complement factor H;CFH;PTN002499770;orthologs	COMPLEMENT FACTOR H (PTHR45785:SF7)	complement component(PC00078)	Homo sapiens	complement binding(GO:0001848)	complement activation(GO:0006956)	extracellular space(GO:0005615)		complement component C3b binding(GO:0001851);protein binding(GO:0005515);heparin binding(GO:0008201);identical protein binding(GO:0042802);heparan sulfate proteoglycan binding(GO:0043395)	proteolysis(GO:0006508);complement activation(GO:0006956);complement activation, alternative pathway(GO:0006957);regulation of complement activation(GO:0030449);regulation of complement activation, alternative pathway(GO:0030451);regulation of complement-dependent cytotoxicity(GO:1903659)	extracellular region(GO:0005576);extracellular space(GO:0005615);extracellular exosome(GO:0070062);blood microparticle(GO:0072562);symbiont cell surface(GO:0106139);serine-type endopeptidase complex(GO:1905370)	Immune System;Innate Immune System;Regulation of Complement cascade;Complement cascade
HUMAN|HGNC=17941|UniProtKB=Q9P121	NTM	Neurotrimin;NTM;PTN002533634;orthologs	NEUROTRIMIN (PTHR42757:SF9)	immunoglobulin(PC00123)	Homo sapiens					protein binding(GO:0005515)	cell adhesion(GO:0007155);neuron recognition(GO:0008038)	extracellular region(GO:0005576);plasma membrane(GO:0005886);side of membrane(GO:0098552)	Post-translational modification: synthesis of GPI-anchored proteins;Post-translational protein modification;Metabolism of proteins
HUMAN|HGNC=656|UniProtKB=P49703	ARL4D	ADP-ribosylation factor-like protein 4D;ARL4D;PTN002482202;orthologs	ADP-RIBOSYLATION FACTOR-LIKE PROTEIN 4D (PTHR11711:SF137)	G-protein(PC00020)	Homo sapiens	nucleotide binding(GO:0000166);carbohydrate derivative binding(GO:0097367);anion binding(GO:0043168)	vesicle-mediated transport(GO:0016192);intracellular protein transport(GO:0006886)	cytoplasm(GO:0005737);plasma membrane(GO:0005886)	Huntington disease->ADP-ribosylation factor;;	GTPase activity(GO:0003924);protein binding(GO:0005515);GTP binding(GO:0005525)	intracellular protein transport(GO:0006886);protein secretion(GO:0009306);vesicle-mediated transport(GO:0016192)	nucleolus(GO:0005730);cytoplasm(GO:0005737);plasma membrane(GO:0005886)
HUMAN|HGNC=3528|UniProtKB=P00742	F10	Coagulation factor X;F10;PTN002542618;orthologs	COAGULATION FACTOR X (PTHR24278:SF28)	serine protease(PC00203)	Homo sapiens			extracellular space(GO:0005615)	Blood coagulation->Factor Xa;;Blood coagulation->Factor X;;;	serine-type endopeptidase activity(GO:0004252);calcium ion binding(GO:0005509);protein binding(GO:0005515);phospholipid binding(GO:0005543)	proteolysis(GO:0006508);blood coagulation(GO:0007596);positive regulation of cell migration(GO:0030335);positive regulation of TOR signaling(GO:0032008)	extracellular region(GO:0005576);extracellular space(GO:0005615);endoplasmic reticulum lumen(GO:0005788);Golgi lumen(GO:0005796);plasma membrane(GO:0005886);external side of plasma membrane(GO:0009897)	Intrinsic Pathway of Fibrin Clot Formation;Hemostasis;Extrinsic Pathway of Fibrin Clot Formation;Defective F9 variant does not activate FX;Disease;Post-translational protein modification;Gamma carboxylation, hypusinylation, hydroxylation, and arylsulfatase activation;Defective factor IX causes thrombophilia;Removal of aminoterminal propeptides from gamma-carboxylated proteins;Defective factor VII…
HUMAN|HGNC=9934|UniProtKB=Q15293	RCN1	Reticulocalbin-1;RCN1;PTN002474295;orthologs	RETICULOCALBIN-1 (PTHR10827:SF17)	calmodulin-related(PC00061)	Homo sapiens	calcium ion binding(GO:0005509)		endoplasmic reticulum(GO:0005783)		calcium ion binding(GO:0005509);protein binding(GO:0005515)	in utero embryonic development(GO:0001701);camera-type eye development(GO:0043010)	endoplasmic reticulum(GO:0005783);endoplasmic reticulum lumen(GO:0005788)	Post-translational protein phosphorylation;Regulation of Insulin-like Growth Factor (IGF) transport and uptake by Insulin-like Growth Factor Binding Proteins (IGFBPs);Post-translational protein modification;Metabolism of proteins
HUMAN|HGNC=17302|UniProtKB=Q7Z3B1	NEGR1	Neuronal growth regulator 1;NEGR1;PTN002533632;orthologs	NEURONAL GROWTH REGULATOR 1 (PTHR42757:SF6)	immunoglobulin(PC00123)	Homo sapiens					protein binding(GO:0005515)	locomotory behavior(GO:0007626);feeding behavior(GO:0007631);positive regulation of neuron projection development(GO:0010976);neuron projection development(GO:0031175);regulation of synapse assembly(GO:0051963);cell-cell adhesion(GO:0098609)	extracellular region(GO:0005576);plasma membrane(GO:0005886);dendrite(GO:0030425);neuronal cell body(GO:0043025);side of membrane(GO:0098552)	Post-translational modification: synthesis of GPI-anchored proteins;Post-translational protein modification;Metabolism of proteins
HUMAN|HGNC=8659|UniProtKB=O60245	PCDH7	Protocadherin-7;PCDH7;PTN002538113;orthologs	PROTOCADHERIN-7 (PTHR24028:SF253)	cadherin(PC00057)	Homo sapiens		cell adhesion(GO:0007155)	plasma membrane(GO:0005886)	Cadherin signaling pathway->Cadherin;;Wnt signaling pathway->Cadherin;;;	calcium ion binding(GO:0005509)	cell adhesion(GO:0007155);homophilic cell adhesion via plasma membrane adhesion molecules(GO:0007156)	plasma membrane(GO:0005886);platelet alpha granule membrane(GO:0031092)	Signal Transduction;RHOB GTPase cycle;Signaling by Rho GTPases;RHOA GTPase cycle;Platelet degranulation ;Hemostasis;RHO GTPase cycle;Response to elevated platelet cytosolic Ca2+;Platelet activation, signaling and aggregation;Signaling by Rho GTPases, Miro GTPases and RHOBTB3
HUMAN|HGNC=687|UniProtKB=O95661	DIRAS3	GTP-binding protein Di-Ras3;DIRAS3;PTN002514583;orthologs	GTP-BINDING PROTEIN DI-RAS3 (PTHR24070:SF269)	small GTPase(PC00208)	Homo sapiens	nucleotide binding(GO:0000166);carbohydrate derivative binding(GO:0097367);GTPase activity(GO:0003924);anion binding(GO:0043168)		plasma membrane(GO:0005886)		GTPase activity(GO:0003924);protein binding(GO:0005515);GTP binding(GO:0005525);GDP binding(GO:0019003)	regulation of cyclin-dependent protein serine/threonine kinase activity(GO:0000079);small GTPase-mediated signal transduction(GO:0007264);genomic imprinting(GO:0071514)	plasma membrane(GO:0005886)
HUMAN|HGNC=16213|UniProtKB=B1AKI9	ISM1	Isthmin-1;ISM1;PTN002548663;orthologs	ISTHMIN-1 (PTHR10239:SF30)		Homo sapiens		negative regulation of angiogenesis(GO:0016525)				negative regulation of angiogenesis(GO:0016525)	extracellular region(GO:0005576)
HUMAN|HGNC=11821|UniProtKB=P16035	TIMP2	Metalloproteinase inhibitor 2;TIMP2;PTN002483751;orthologs	METALLOPROTEINASE INHIBITOR 2 (PTHR11844:SF24)	protease inhibitor(PC00191)	Homo sapiens	endopeptidase inhibitor activity(GO:0004866);protease binding(GO:0002020)	response to cytokine(GO:0034097);negative regulation of endopeptidase activity(GO:0010951);negative regulation of protein catabolic process(GO:0042177);negative regulation of cellular catabolic process(GO:0031330);response to hormone(GO:0009725)	extracellular space(GO:0005615);extracellular matrix(GO:0031012)		protease binding(GO:0002020);protein binding(GO:0005515);metalloendopeptidase inhibitor activity(GO:0008191);zinc ion binding(GO:0008270);peptidase inhibitor activity(GO:0030414);molecular function inhibitor activity(GO:0140678)	response to hormone(GO:0009725);negative regulation of endopeptidase activity(GO:0010951);response to cytokine(GO:0034097);negative regulation of membrane protein ectodomain proteolysis(GO:0051045);negative regulation of metallopeptidase activity(GO:1905049)	extracellular region(GO:0005576);extracellular space(GO:0005615);extracellular matrix(GO:0031012);specific granule lumen(GO:0035580);collagen-containing extracellular matrix(GO:0062023);tertiary granule lumen(GO:1904724);ficolin-1-rich granule lumen(GO:1904813)	Activation of Matrix Metalloproteinases;Immune System;Innate Immune System;Extracellular matrix organization;Degradation of the extracellular matrix;Neutrophil degranulation
HUMAN|HGNC=21063|UniProtKB=Q6UVY6	MOXD1	DBH-like monooxygenase protein 1;MOXD1;PTN002468403;orthologs	DBH-LIKE MONOOXYGENASE PROTEIN 1 (PTHR10157:SF28)	hydroxylase(PC00122)	Homo sapiens	copper ion binding(GO:0005507);oxidoreductase activity, acting on paired donors, with incorporation or reduction of molecular oxygen(GO:0016705);monooxygenase activity(GO:0004497)	aromatic compound catabolic process(GO:0019439);organic cyclic compound catabolic process(GO:1901361);cellular nitrogen compound biosynthetic process(GO:0044271);organic cyclic compound biosynthetic process(GO:1901362);alcohol biosynthetic process(GO:0046165);organonitrogen compound catabolic process(GO:1901565);catecholamine metabolic process(GO:0006584);organonitrogen compound biosynthetic proc…	secretory granule membrane(GO:0030667);extracellular space(GO:0005615)		dopamine beta-monooxygenase activity(GO:0004500);copper ion binding(GO:0005507);protein binding(GO:0005515)	octopamine biosynthetic process(GO:0006589);dopamine catabolic process(GO:0042420);norepinephrine biosynthetic process(GO:0042421)	extracellular space(GO:0005615);endoplasmic reticulum membrane(GO:0005789);secretory granule membrane(GO:0030667)
HUMAN|HGNC=20369|UniProtKB=Q9H4X1	RGCC	Regulator of cell cycle RGCC;RGCC;PTN002529160;orthologs	REGULATOR OF CELL CYCLE RGCC (PTHR32193:SF3)		Homo sapiens					protein binding(GO:0005515);protein kinase binding(GO:0019901);protein kinase activator activity(GO:0030295);R-SMAD binding(GO:0070412)	negative regulation of exit from mitosis(GO:0001100);negative regulation of cytokine production(GO:0001818);positive regulation of cytokine production(GO:0001819);negative regulation of endothelial cell proliferation(GO:0001937);positive regulation of extracellular matrix constituent secretion(GO:0003331);complement activation(GO:0006956);negative regulation of cell population proliferation(GO:00…	nucleus(GO:0005634);nucleoplasm(GO:0005654);nucleolus(GO:0005730);cytoplasm(GO:0005737);centrosome(GO:0005813);cytosol(GO:0005829)	TP53 regulates transcription of additional cell cycle genes whose exact role in the p53 pathway remain uncertain;Generic Transcription Pathway;TP53 Regulates Transcription of Cell Cycle Genes;RNA Polymerase II Transcription;Gene expression (Transcription);Transcriptional Regulation by TP53
HUMAN|HGNC=1535|UniProtKB=Q06455	RUNX1T1	Protein CBFA2T1;RUNX1T1;PTN002470488;orthologs	PROTEIN CBFA2T1 (PTHR10379:SF5)	transcription cofactor(PC00217)	Homo sapiens	transcription corepressor activity(GO:0003714)	negative regulation of DNA-templated transcription(GO:0045892)	nucleus(GO:0005634)		DNA binding(GO:0003677);transcription corepressor activity(GO:0003714);protein binding(GO:0005515);metal ion binding(GO:0046872);DNA-binding transcription factor binding(GO:0140297)	DNA-templated transcription(GO:0006351);negative regulation of fat cell differentiation(GO:0045599);negative regulation of DNA-templated transcription(GO:0045892)	nucleus(GO:0005634);nucleoplasm(GO:0005654);nuclear matrix(GO:0016363)
HUMAN|HGNC=12479|UniProtKB=Q969T4	UBE2E3	Ubiquitin-conjugating enzyme E2 E3;UBE2E3;PTN002514463;orthologs	UBIQUITIN-CONJUGATING ENZYME E2 E3 (PTHR24068:SF63)	ubiquitin-protein ligase(PC00234)	Homo sapiens	ubiquitin conjugating enzyme activity(GO:0061631)	protein polyubiquitination(GO:0000209)	nucleus(GO:0005634)	Ubiquitin proteasome pathway->Ubiquitin-conjugating enzyme E2;;	ubiquitin-protein transferase activity(GO:0004842);protein binding(GO:0005515);ATP binding(GO:0005524);ubiquitin conjugating enzyme activity(GO:0061631)	protein K63-linked ubiquitination(GO:0070534);protein K48-linked ubiquitination(GO:0070936);protein K11-linked ubiquitination(GO:0070979)	nucleus(GO:0005634);nucleoplasm(GO:0005654);cytosol(GO:0005829)	Immune System;Class I MHC mediated antigen processing & presentation;Antigen processing: Ubiquitination & Proteasome degradation;Adaptive Immune System;Protein ubiquitination;Post-translational protein modification;Synthesis of active ubiquitin: roles of E1 and E2 enzymes;Metabolism of proteins
HUMAN|HGNC=3621|UniProtKB=P55899	FCGRT	IgG receptor FcRn large subunit p51;FCGRT;PTN002497594;orthologs	IGG RECEPTOR FCRN LARGE SUBUNIT P51 (PTHR16675:SF3)	major histocompatibility complex protein(PC00149)	Homo sapiens		immune response(GO:0006955)	extracellular space(GO:0005615);external side of plasma membrane(GO:0009897)		protein binding(GO:0005515);IgG binding(GO:0019864);beta-2-microglobulin binding(GO:0030881)	IgG immunoglobulin transcytosis in epithelial cells mediated by FcRn immunoglobulin receptor(GO:0002416);immune response(GO:0006955)	extracellular space(GO:0005615);external side of plasma membrane(GO:0009897);endosome membrane(GO:0010008)
HUMAN|HGNC=24473|UniProtKB=Q6UWY5	OLFML1	Olfactomedin-like protein 1;OLFML1;PTN002509185;orthologs	OLFACTOMEDIN-LIKE PROTEIN 1 (PTHR23192:SF13)	structural protein(PC00211)	Homo sapiens		signal transduction(GO:0007165)	extracellular space(GO:0005615)			signal transduction(GO:0007165)	extracellular space(GO:0005615)
HUMAN|HGNC=1191|UniProtKB=Q9Y6B2	EID1	EP300-interacting inhibitor of differentiation 1;EID1;PTN002496218;orthologs	EP300-INTERACTING INHIBITOR OF DIFFERENTIATION 1 (PTHR15556:SF5)		Homo sapiens	transcription corepressor activity(GO:0003714)	negative regulation of DNA-templated transcription(GO:0045892)	nucleoplasm(GO:0005654)		transcription corepressor activity(GO:0003714);protein binding(GO:0005515);histone acetyltransferase binding(GO:0035035)	negative regulation of transcription by RNA polymerase II(GO:0000122);cell differentiation(GO:0030154);negative regulation of DNA-templated transcription(GO:0045892)	nucleoplasm(GO:0005654);cytoplasmic ribonucleoprotein granule(GO:0036464)
HUMAN|HGNC=7861|UniProtKB=P40261	NNMT	Nicotinamide N-methyltransferase;NNMT;PTN002474583;orthologs	NICOTINAMIDE N-METHYLTRANSFERASE (PTHR10867:SF32)	methyltransferase(PC00155)	Homo sapiens	N-methyltransferase activity(GO:0008170)		cytosol(GO:0005829)	Adrenaline and noradrenaline biosynthesis->Phenylethanolamine-N-methyltransferase;;	nicotinamide N-methyltransferase activity(GO:0008112);pyridine N-methyltransferase activity(GO:0030760)	nicotinamide metabolic process(GO:0006769);response to xenobiotic stimulus(GO:0009410);response to organonitrogen compound(GO:0010243);animal organ regeneration(GO:0031100);methylation(GO:0032259);NAD biosynthesis via nicotinamide riboside salvage pathway(GO:0034356);positive regulation of gluconeogenesis(GO:0045722);positive regulation of protein deacetylation(GO:0090312)	cytosol(GO:0005829)	Metabolism;Methylation;Phase II - Conjugation of compounds;Metabolism of vitamins and cofactors;Biological oxidations;Nicotinamide salvaging;Metabolism of water-soluble vitamins and cofactors;Selenoamino acid metabolism;Metabolism of amino acids and derivatives;Metabolism of ingested SeMet, Sec, MeSec into H2Se;Nicotinate metabolism
HUMAN|HGNC=13237|UniProtKB=Q9UK28	TMEM59L	Transmembrane protein 59-like;TMEM59L;PTN002524042;orthologs	TRANSMEMBRANE PROTEIN 59-LIKE (PTHR28652:SF1)		Homo sapiens						branching involved in ureteric bud morphogenesis(GO:0001658)	Golgi membrane(GO:0000139);membrane(GO:0016020)
HUMAN|HGNC=6305|UniProtKB=P33947	KDELR2	ER lumen protein-retaining receptor 2;KDELR2;PTN002471844;orthologs	ER LUMEN PROTEIN-RETAINING RECEPTOR 2 (PTHR10585:SF37)	membrane trafficking regulatory protein(PC00151)	Homo sapiens	signal sequence binding(GO:0005048)	endoplasmic reticulum to Golgi vesicle-mediated transport(GO:0006888);maintenance of location in cell(GO:0051651);protein localization to endoplasmic reticulum(GO:0070972)	cis-Golgi network(GO:0005801);endoplasmic reticulum(GO:0005783)		KDEL sequence binding(GO:0005046);ER retention sequence binding(GO:0046923)	protein retention in ER lumen(GO:0006621);endoplasmic reticulum to Golgi vesicle-mediated transport(GO:0006888);retrograde vesicle-mediated transport, Golgi to endoplasmic reticulum(GO:0006890);protein transport(GO:0015031);maintenance of protein localization in endoplasmic reticulum(GO:0035437)	Golgi membrane(GO:0000139);endoplasmic reticulum(GO:0005783);endoplasmic reticulum membrane(GO:0005789);cis-Golgi network(GO:0005801);membrane(GO:0016020);transport vesicle(GO:0030133);COPI-coated vesicle membrane(GO:0030663)	COPI-dependent Golgi-to-ER retrograde traffic;Golgi-to-ER retrograde transport;Transport to the Golgi and subsequent modification;Asparagine N-linked glycosylation;Post-translational protein modification;Metabolism of proteins;Membrane Trafficking;Intra-Golgi and retrograde Golgi-to-ER traffic;Vesicle-mediated transport;COPI-mediated anterograde transport;ER to Golgi Anterograde Transport
HUMAN|HGNC=1692|UniProtKB=P08962	CD63	CD63 antigen;CD63;PTN002499391;orthologs	CD63 ANTIGEN (PTHR19282:SF471)	scaffold/adaptor protein(PC00226)	Homo sapiens		regulation of cellular response to growth factor stimulus(GO:0090287);regulation of signal transduction(GO:0009966)	plasma membrane(GO:0005886)		protein binding(GO:0005515)	positive regulation of receptor internalization(GO:0002092);cell-matrix adhesion(GO:0007160);protein transport(GO:0015031);cell migration(GO:0016477);endosome to melanosome transport(GO:0035646);pigment granule maturation(GO:0048757);regulation of vascular endothelial growth factor signaling pathway(GO:1900746);regulation of potassium ion transmembrane transport(GO:1901379);positive regulation of…	extracellular space(GO:0005615);nucleoplasm(GO:0005654);lysosomal membrane(GO:0005765);plasma membrane(GO:0005886);cell surface(GO:0009986);endosome membrane(GO:0010008);platelet dense granule membrane(GO:0031088);late endosome membrane(GO:0031902);endosome lumen(GO:0031904);multivesicular body membrane(GO:0032585);azurophil granule membrane(GO:0035577);melanosome(GO:0042470);intracellular membra…	Immune System;Response to elevated platelet cytosolic Ca2+;Hemostasis;Platelet activation, signaling and aggregation;Innate Immune System;Platelet degranulation ;Neutrophil degranulation
HUMAN|HGNC=6486|UniProtKB=P07942	LAMB1	Laminin subunit beta-1;LAMB1;PTN002471681;orthologs	LAMININ SUBUNIT ALPHA-5-RELATED (PTHR24035:SF127)	extracellular matrix protein(PC00102)	Homo sapiens				Integrin signalling pathway->Laminin;;	structural molecule activity(GO:0005198);extracellular matrix structural constituent(GO:0005201);protein binding(GO:0005515)	cell adhesion(GO:0007155);neuronal-glial interaction involved in cerebral cortex radial glia guided migration(GO:0021812);positive regulation of cell migration(GO:0030335);neuron projection development(GO:0031175);substrate adhesion-dependent cell spreading(GO:0034446);endodermal cell differentiation(GO:0035987);odontogenesis(GO:0042476);positive regulation of cell adhesion(GO:0045785);positive r…	extracellular region(GO:0005576);basement membrane(GO:0005604);laminin-1 complex(GO:0005606);laminin-2 complex(GO:0005607);extracellular space(GO:0005615);endoplasmic reticulum lumen(GO:0005788);laminin-8 complex(GO:0043257);laminin-10 complex(GO:0043259);perinuclear region of cytoplasm(GO:0048471);collagen-containing extracellular matrix(GO:0062023);extracellular exosome(GO:0070062);protein comp…	Developmental Biology;Post-translational protein modification;L1CAM interactions;MET activates PTK2 signaling;Post-translational protein phosphorylation;MET promotes cell motility;Extracellular matrix organization;Signaling by Receptor Tyrosine Kinases;Regulation of Insulin-like Growth Factor (IGF) transport and uptake by Insulin-like Growth Factor Binding Proteins (IGFBPs);Metabolism of proteins…
HUMAN|HGNC=4038|UniProtKB=Q9UP38	FZD1	Frizzled-1;FZD1;PTN002477910;orthologs	FRIZZLED-1 (PTHR11309:SF81)	transmembrane signal receptor(PC00197)	Homo sapiens	transmembrane signaling receptor activity(GO:0004888);Wnt-protein binding(GO:0017147)	canonical Wnt signaling pathway(GO:0060070);non-canonical Wnt signaling pathway(GO:0035567)	plasma membrane(GO:0005886)	Wnt signaling pathway->Frizzled;;Angiogenesis->Frizzled-Related Protein;;Alzheimer disease-presenilin pathway->Frizzled;;Angiogenesis->Frizzled;;Cadherin signaling pathway->Frizzled;;;;;;	G protein-coupled receptor activity(GO:0004930);signaling receptor binding(GO:0005102);frizzled binding(GO:0005109);protein binding(GO:0005515);Wnt-protein binding(GO:0017147);PDZ domain binding(GO:0030165);Wnt receptor activity(GO:0042813)	positive regulation of protein phosphorylation(GO:0001934);membranous septum morphogenesis(GO:0003149);muscular septum morphogenesis(GO:0003150);outflow tract morphogenesis(GO:0003151);G protein-coupled receptor signaling pathway(GO:0007186);cell-cell signaling(GO:0007267);response to xenobiotic stimulus(GO:0009410);positive regulation of neuron projection development(GO:0010976);neuron different…	plasma membrane(GO:0005886);focal adhesion(GO:0005925);cell surface(GO:0009986);Wnt signalosome(GO:1990909)	Signal Transduction;Asymmetric localization of PCP proteins;Beta-catenin independent WNT signaling;Class B/2 (Secretin family receptors);GPCR ligand binding;TCF dependent signaling in response to WNT;Signaling by WNT;Disassembly of the destruction complex and recruitment of AXIN to the membrane;Signaling by GPCR;PCP/CE pathway
HUMAN|HGNC=5318|UniProtKB=P24821	TNC	Tenascin;TNC;PTN002499050;orthologs	TENASCIN (PTHR46708:SF1)	extracellular matrix protein(PC00102)	Homo sapiens		neuron projection development(GO:0031175);regulation of cell adhesion(GO:0030155)	extracellular space(GO:0005615);collagen-containing extracellular matrix(GO:0062023)		integrin binding(GO:0005178);extracellular matrix structural constituent(GO:0005201);protein binding(GO:0005515);syndecan binding(GO:0045545)	regulation of cell growth(GO:0001558);osteoblast differentiation(GO:0001649);morphogenesis of an epithelium(GO:0002009);cell adhesion(GO:0007155);negative regulation of cell adhesion(GO:0007162);neuromuscular junction development(GO:0007528);positive regulation of cell population proliferation(GO:0008284);response to wounding(GO:0009611);response to mechanical stimulus(GO:0009612);positive regula…	extracellular region(GO:0005576);basement membrane(GO:0005604);interstitial matrix(GO:0005614);extracellular space(GO:0005615);endoplasmic reticulum lumen(GO:0005788);focal adhesion(GO:0005925);membrane(GO:0016020);collagen-containing extracellular matrix(GO:0062023);tenascin complex(GO:0090733);perisynaptic extracellular matrix(GO:0098966)	Extracellular matrix organization;ECM proteoglycans;Post-translational protein modification;Regulation of Insulin-like Growth Factor (IGF) transport and uptake by Insulin-like Growth Factor Binding Proteins (IGFBPs);Non-integrin membrane-ECM interactions;Metabolism of proteins;Syndecan interactions;Integrin cell surface interactions;Post-translational protein phosphorylation
HUMAN|HGNC=7899|UniProtKB=Q9NQX5	NPDC1	Neural proliferation differentiation and control protein 1;NPDC1;PTN002511590;orthologs	NEURAL PROLIFERATION DIFFERENTIATION AND CONTROL PROTEIN 1 (PTHR23352:SF2)		Homo sapiens					protein binding(GO:0005515)		plasma membrane(GO:0005886)	Immunoregulatory interactions between a Lymphoid and a non-Lymphoid cell;Immune System;Adaptive Immune System
HUMAN|HGNC=30684|UniProtKB=O14907	TAX1BP3	Tax1-binding protein 3;TAX1BP3;;orthologs			Homo sapiens					protein binding(GO:0005515);beta-catenin binding(GO:0008013)	Rho protein signal transduction(GO:0007266);negative regulation of cell population proliferation(GO:0008285);Wnt signaling pathway(GO:0016055);negative regulation of Wnt signaling pathway(GO:0030178);activation of GTPase activity(GO:0090630);negative regulation of protein localization to cell surface(GO:2000009)	fibrillar center(GO:0001650);cytoplasm(GO:0005737);cytosol(GO:0005829);plasma membrane(GO:0005886);actin cytoskeleton(GO:0015629);intracellular membrane-bounded organelle(GO:0043231);extracellular exosome(GO:0070062)	RHO GTPase Effectors;RHO GTPases Activate Rhotekin and Rhophilins;Signal Transduction;Signaling by Rho GTPases, Miro GTPases and RHOBTB3;Signaling by Rho GTPases
HUMAN|HGNC=19194|UniProtKB=Q96RW7	HMCN1	Hemicentin-1;HMCN1;PTN002546872;orthologs	HEMICENTIN-1 (PTHR23277:SF107)	cell adhesion molecule(PC00069)	Homo sapiens		heterophilic cell-cell adhesion via plasma membrane cell adhesion molecules(GO:0007157);homophilic cell adhesion via plasma membrane adhesion molecules(GO:0007156)	adherens junction(GO:0005912)		extracellular matrix structural constituent(GO:0005201);calcium ion binding(GO:0005509);protein binding(GO:0005515)	homophilic cell adhesion via plasma membrane adhesion molecules(GO:0007156);heterophilic cell-cell adhesion via plasma membrane cell adhesion molecules(GO:0007157);visual perception(GO:0007601);response to bacterium(GO:0009617);actin cytoskeleton organization(GO:0030036);cell division(GO:0051301);basement membrane organization(GO:0071711)	basement membrane(GO:0005604);cytoplasm(GO:0005737);adherens junction(GO:0005912);muscle tendon junction(GO:0005927);cell cortex(GO:0005938);cleavage furrow(GO:0032154);collagen-containing extracellular matrix(GO:0062023);extracellular exosome(GO:0070062)
HUMAN|HGNC=9618|UniProtKB=Q13308	PTK7	Inactive tyrosine-protein kinase 7;PTK7;PTN002521929;orthologs	INACTIVE TYROSINE-PROTEIN KINASE 7 (PTHR45080:SF21)		Homo sapiens	transmembrane signaling receptor activity(GO:0004888)	synapse organization(GO:0050808);homophilic cell adhesion via plasma membrane adhesion molecules(GO:0007156)	neuronal cell body(GO:0043025);axon(GO:0030424);plasma membrane(GO:0005886)		protein kinase activity(GO:0004672);protein binding(GO:0005515);ATP binding(GO:0005524);axon guidance receptor activity(GO:0008046);coreceptor activity(GO:0015026)	establishment of planar polarity(GO:0001736);kidney development(GO:0001822);ventricular septum development(GO:0003281);axis elongation(GO:0003401);homophilic cell adhesion via plasma membrane adhesion molecules(GO:0007156);signal transduction(GO:0007165);axon guidance(GO:0007411);positive regulation of neuron projection development(GO:0010976);cell migration(GO:0016477);actin cytoskeleton organiz…	plasma membrane(GO:0005886);cell-cell junction(GO:0005911);focal adhesion(GO:0005925);axon(GO:0030424);neuronal cell body(GO:0043025)
HUMAN|HGNC=9835|UniProtKB=Q9Y5P3	RAI2	Retinoic acid-induced protein 2;RAI2;PTN002509160;orthologs	RETINOIC ACID-INDUCED PROTEIN 2 (PTHR23186:SF3)		Homo sapiens		animal organ development(GO:0048513)	nucleus(GO:0005634)		molecular_function(GO:0003674);protein binding(GO:0005515)	embryo development ending in birth or egg hatching(GO:0009792);animal organ development(GO:0048513)	cellular_component(GO:0005575);nucleus(GO:0005634)
HUMAN|HGNC=4234|UniProtKB=P55040	GEM	GTP-binding protein GEM;GEM;PTN002514546;orthologs	GTP-BINDING PROTEIN GEM (PTHR45775:SF4)		Homo sapiens	nucleotide binding(GO:0000166);carbohydrate derivative binding(GO:0097367);anion binding(GO:0043168);channel regulator activity(GO:0016247)		plasma membrane(GO:0005886)		magnesium ion binding(GO:0000287);GTPase activity(GO:0003924);calcium channel regulator activity(GO:0005246);protein binding(GO:0005515);calmodulin binding(GO:0005516);GTP binding(GO:0005525);GDP binding(GO:0019003)	mitotic cell cycle(GO:0000278);immune response(GO:0006955);signal transduction(GO:0007165);cell surface receptor signaling pathway(GO:0007166);chromosome organization(GO:0051276);metaphase chromosome alignment(GO:0051310)	nucleus(GO:0005634);plasma membrane(GO:0005886);cytoplasmic side of plasma membrane(GO:0009898);midbody(GO:0030496);spindle midzone(GO:0051233);mitotic spindle(GO:0072686)	NPAS4 regulates expression of target genes;Transcriptional Regulation by NPAS4;Generic Transcription Pathway;RNA Polymerase II Transcription;Gene expression (Transcription)
HUMAN|HGNC=5464|UniProtKB=P05019	IGF1	Insulin-like growth factor I;IGF1;PTN002479134;orthologs	INSULIN-LIKE GROWTH FACTOR I (PTHR46845:SF1)	growth factor(PC00112)	Homo sapiens	hormone activity(GO:0005179)	cell population proliferation(GO:0008283);regulation of protein phosphorylation(GO:0001932);negative regulation of apoptotic process(GO:0043066);positive regulation of cell population proliferation(GO:0008284);insulin-like growth factor receptor signaling pathway(GO:0048009);positive regulation of phosphatidylinositol 3-kinase/protein kinase B signal transduction(GO:0051897)	extracellular space(GO:0005615)	Insulin/IGF pathway-mitogen activated protein kinase kinase/MAP kinase cascade->Insulin/Insulin like growth factor;;Gonadotropin-releasing hormone receptor pathway->IGF-1;;Insulin/IGF pathway-protein kinase B signaling cascade->Insulin/Insulin like growth factor;;;;	insulin receptor binding(GO:0005158);insulin-like growth factor receptor binding(GO:0005159);integrin binding(GO:0005178);hormone activity(GO:0005179);protein binding(GO:0005515);growth factor activity(GO:0008083)	skeletal system development(GO:0001501);cell activation(GO:0001775);epithelial to mesenchymal transition(GO:0001837);regulation of protein phosphorylation(GO:0001932);signal transduction(GO:0007165);Ras protein signal transduction(GO:0007265);muscle organ development(GO:0007517);cell population proliferation(GO:0008283);positive regulation of cell population proliferation(GO:0008284);response to …	extracellular region(GO:0005576);extracellular space(GO:0005615);insulin-like growth factor binding protein complex(GO:0016942);platelet alpha granule lumen(GO:0031093);alphav-beta3 integrin-IGF-1-IGF1R complex(GO:0035867);insulin-like growth factor ternary complex(GO:0042567);exocytic vesicle(GO:0070382)	Signal Transduction;Signaling by Receptor Tyrosine Kinases;Synthesis, secretion, and deacylation of Ghrelin;IGF1R signaling cascade;Signaling by Type 1 Insulin-like Growth Factor 1 Receptor (IGF1R);Peptide hormone metabolism;Regulation of Insulin-like Growth Factor (IGF) transport and uptake by Insulin-like Growth Factor Binding Proteins (IGFBPs);Metabolism of proteins;Platelet degranulation ;Hem…
HUMAN|HGNC=4095|UniProtKB=P24522	GADD45A	Growth arrest and DNA damage-inducible protein GADD45 alpha;GADD45A;PTN002470613;orthologs	GROWTH ARREST AND DNA DAMAGE-INDUCIBLE PROTEIN GADD45 ALPHA (PTHR10411:SF3)		Homo sapiens		regulation of cell cycle(GO:0051726)	nucleus(GO:0005634);cytoplasm(GO:0005737)	p53 pathway->Growth arrest and DNA-damage-inducible, alpha;;p53 pathway->Growth arrest and DNA-damage-inducible, alpha;;PI3 kinase pathway->GADD45;;p38 MAPK pathway->Growth arrest and DNA damage-inducible gene;;;;;	protein binding(GO:0005515);kinase binding(GO:0019900);protein homodimerization activity(GO:0042803);protein heterodimerization activity(GO:0046982);promoter-specific chromatin binding(GO:1990841)	regulation of cyclin-dependent protein serine/threonine kinase activity(GO:0000079);negative regulation of transcription by RNA polymerase II(GO:0000122);DNA repair(GO:0006281);apoptotic process(GO:0006915);centrosome cycle(GO:0007098);negative regulation of angiogenesis(GO:0016525);negative regulation of peptidyl-serine phosphorylation of STAT protein(GO:0033140);signal transduction in response …	nucleus(GO:0005634);nucleoplasm(GO:0005654);cytoplasm(GO:0005737);nuclear speck(GO:0016607)	FOXO-mediated transcription of cell cycle genes;TP53 Regulates Transcription of Genes Involved in G2 Cell Cycle Arrest;FOXO-mediated transcription;Generic Transcription Pathway;TP53 Regulates Transcription of Cell Cycle Genes;RNA Polymerase II Transcription;Gene expression (Transcription);Transcriptional Regulation by TP53
HUMAN|HGNC=26084|UniProtKB=Q7Z2X4	PID1	PTB-containing, cubilin and LRP1-interacting protein;PID1;PTN002497328;orthologs	PTB-CONTAINING, CUBILIN AND LRP1-INTERACTING PROTEIN (PTHR16265:SF1)		Homo sapiens					protein binding(GO:0005515)	negative regulation of protein phosphorylation(GO:0001933);energy reserve metabolic process(GO:0006112);mitochondrion organization(GO:0007005);positive regulation of gene expression(GO:0010628);regulation of mitochondrial fusion(GO:0010635);cellular response to leptin stimulus(GO:0044320);positive regulation of transcription by RNA polymerase II(GO:0045944);negative regulation of glucose import(G…	cytoplasm(GO:0005737)
HUMAN|HGNC=3154|UniProtKB=O94769	ECM2	Extracellular matrix protein 2;ECM2;PTN002519892;orthologs	EXTRACELLULAR MATRIX PROTEIN 2 (PTHR46544:SF1)		Homo sapiens	collagen binding(GO:0005518);heparin binding(GO:0008201)	extracellular matrix organization(GO:0030198);positive regulation of cell-substrate adhesion(GO:0010811)	extracellular matrix(GO:0031012)		integrin binding(GO:0005178);heparin binding(GO:0008201);collagen V binding(GO:0070052)	cell-matrix adhesion(GO:0007160);positive regulation of cell-substrate adhesion(GO:0010811);extracellular matrix organization(GO:0030198)	extracellular region(GO:0005576);interstitial matrix(GO:0005614);extracellular matrix(GO:0031012)
HUMAN|HGNC=17055|UniProtKB=Q9HAP2	MLXIP	MLX-interacting protein;MLXIP;PTN002496558;orthologs	MLX-INTERACTING PROTEIN (PTHR15741:SF23)	DNA-binding transcription factor(PC00218)	Homo sapiens	RNA polymerase II cis-regulatory region sequence-specific DNA binding(GO:0000978);DNA-binding transcription factor activity, RNA polymerase II-specific(GO:0000981)	regulation of transcription by RNA polymerase II(GO:0006357)	nucleus(GO:0005634)		RNA polymerase II transcription regulatory region sequence-specific DNA binding(GO:0000977);RNA polymerase II cis-regulatory region sequence-specific DNA binding(GO:0000978);DNA-binding transcription factor activity, RNA polymerase II-specific(GO:0000981);DNA-binding transcription activator activity, RNA polymerase II-specific(GO:0001228);protein dimerization activity(GO:0046983)	regulation of transcription by RNA polymerase II(GO:0006357);positive regulation of transcription by RNA polymerase II(GO:0045944)	chromatin(GO:0000785);nucleus(GO:0005634);mitochondrial outer membrane(GO:0005741)
HUMAN|HGNC=11200|UniProtKB=Q06945	SOX4	Transcription factor SOX-4;SOX4;PTN002469590;orthologs	TRANSCRIPTION FACTOR SOX-4 (PTHR10270:SF27)	HMG box transcription factor(PC00024)	Homo sapiens	RNA polymerase II cis-regulatory region sequence-specific DNA binding(GO:0000978);DNA-binding transcription activator activity, RNA polymerase II-specific(GO:0001228)	negative regulation of transcription by RNA polymerase II(GO:0000122);camera-type eye morphogenesis(GO:0048593);neuron differentiation(GO:0030182);brain development(GO:0007420);positive regulation of transcription by RNA polymerase II(GO:0045944)	nucleus(GO:0005634)		transcription cis-regulatory region binding(GO:0000976);RNA polymerase II cis-regulatory region sequence-specific DNA binding(GO:0000978);DNA-binding transcription factor activity, RNA polymerase II-specific(GO:0000981);DNA-binding transcription activator activity, RNA polymerase II-specific(GO:0001228);DNA-binding transcription factor activity(GO:0003700);protein binding(GO:0005515);miRNA bindin…	negative regulation of transcription by RNA polymerase II(GO:0000122);response to hypoxia(GO:0001666);pro-B cell differentiation(GO:0002328);mitral valve morphogenesis(GO:0003183);cardiac right ventricle morphogenesis(GO:0003215);atrial septum primum morphogenesis(GO:0003289);noradrenergic neuron differentiation(GO:0003357);regulation of DNA-templated transcription(GO:0006355);nervous system deve…	chromatin(GO:0000785);nucleus(GO:0005634);nucleoplasm(GO:0005654);transcription regulator complex(GO:0005667);cytoplasm(GO:0005737);mitochondrion(GO:0005739)	TCF dependent signaling in response to WNT;Signal Transduction;Signaling by WNT;Deactivation of the beta-catenin transactivating complex
HUMAN|HGNC=483|UniProtKB=P03950	ANG	Angiogenin;ANG;PTN002479005;orthologs	ANGIOGENIN (PTHR11437:SF60)	endoribonuclease(PC00094)	Homo sapiens	RNA nuclease activity(GO:0004540)	angiogenesis(GO:0001525);innate immune response(GO:0045087);antibacterial humoral response(GO:0019731);defense response to Gram-positive bacterium(GO:0050830);antimicrobial humoral immune response mediated by antimicrobial peptide(GO:0061844)	extracellular space(GO:0005615)		DNA binding(GO:0003677);actin binding(GO:0003779);endonuclease activity(GO:0004519);RNA endonuclease activity(GO:0004521);RNA nuclease activity(GO:0004540);signaling receptor binding(GO:0005102);copper ion binding(GO:0005507);protein binding(GO:0005515);heparin binding(GO:0008201);rRNA binding(GO:0019843);peptide binding(GO:0042277);protein homodimerization activity(GO:0042803)	angiogenesis(GO:0001525);ovarian follicle development(GO:0001541);oocyte maturation(GO:0001556);response to hypoxia(GO:0001666);placenta development(GO:0001890);positive regulation of endothelial cell proliferation(GO:0001938);diacylglycerol biosynthetic process(GO:0006651);cell communication(GO:0007154);rRNA transcription(GO:0009303);response to hormone(GO:0009725);tRNA decay(GO:0016078);cell mi…	extracellular region(GO:0005576);basement membrane(GO:0005604);extracellular space(GO:0005615);nucleus(GO:0005634);chromosome(GO:0005694);nucleolus(GO:0005730);cytosol(GO:0005829);actin cytoskeleton(GO:0015629);growth cone(GO:0030426);cytoplasmic vesicle(GO:0031410);angiogenin-PRI complex(GO:0032311);neuronal cell body(GO:0043025)	tRNA-derived small RNA (tsRNA or tRNA-related fragment, tRF) biogenesis;Cell-Cell communication;Cell-cell junction organization;Gene Silencing by RNA;Cell junction organization;Adherens junctions interactions;Gene expression (Transcription)
HUMAN|HGNC=18219|UniProtKB=Q9HCU0	CD248	Endosialin;CD248;PTN002556641;orthologs	ENDOSIALIN (PTHR14789:SF4)		Homo sapiens	extracellular matrix binding(GO:0050840);protein binding(GO:0005515)	cell migration(GO:0016477)	external side of plasma membrane(GO:0009897);extracellular matrix(GO:0031012)		molecular_function(GO:0003674);calcium ion binding(GO:0005509);protein binding(GO:0005515);carbohydrate binding(GO:0030246);extracellular matrix binding(GO:0050840);extracellular matrix protein binding(GO:1990430)	biological_process(GO:0008150);fibroblast migration(GO:0010761);cell migration(GO:0016477);fibroblast proliferation(GO:0048144);positive regulation of fibroblast proliferation(GO:0048146);lymph node development(GO:0048535);anatomical structure regression(GO:0060033);endothelial cell apoptotic process(GO:0072577);positive regulation of endothelial cell apoptotic process(GO:2000353)	cytoplasm(GO:0005737);external side of plasma membrane(GO:0009897);extracellular matrix(GO:0031012);extracellular exosome(GO:0070062)
HUMAN|HGNC=7044|UniProtKB=P26572	MGAT1	Alpha-1,3-mannosyl-glycoprotein 2-beta-N-acetylglucosaminyltransferase;MGAT1;PTN002470921;orthologs	ALPHA-1,3-MANNOSYL-GLYCOPROTEIN 2-BETA-N-ACETYLGLUCOSAMINYLTRANSFERASE (PTHR10468:SF0)	protein modifying enzyme(PC00260)	Homo sapiens	catalytic activity, acting on a protein(GO:0140096);acetylglucosaminyltransferase activity(GO:0008375)	protein glycosylation(GO:0006486)	Golgi apparatus(GO:0005794)		alpha-1,3-mannosylglycoprotein 2-beta-N-acetylglucosaminyltransferase activity(GO:0003827);protein binding(GO:0005515);acetylglucosaminyltransferase activity(GO:0008375);manganese ion binding(GO:0030145)	in utero embryonic development(GO:0001701);UDP-N-acetylglucosamine catabolic process(GO:0006049);protein N-linked glycosylation(GO:0006487);protein N-linked glycosylation via asparagine(GO:0018279);viral protein processing(GO:0019082)	Golgi membrane(GO:0000139);Golgi apparatus(GO:0005794);membrane(GO:0016020);endoplasmic reticulum-Golgi intermediate compartment membrane(GO:0033116);perinuclear region of cytoplasm(GO:0048471);extracellular exosome(GO:0070062);extracellular vesicle(GO:1903561)	Transport to the Golgi and subsequent modification;Asparagine N-linked glycosylation;Maturation of spike protein;Viral Infection Pathways;Post-translational protein modification;SARS-CoV-2 Infection;Late SARS-CoV-2 Infection Events;Maturation of spike protein;Metabolism of proteins;SARS-CoV Infections;Infectious disease;Disease;Translation of Structural Proteins;N-glycan trimming and elongation i…
HUMAN|HGNC=3685|UniProtKB=P21781	FGF7	Fibroblast growth factor 7;FGF7;PTN002479512;orthologs	FIBROBLAST GROWTH FACTOR 7 (PTHR11486:SF20)	growth factor(PC00112)	Homo sapiens	growth factor activity(GO:0008083);fibroblast growth factor receptor binding(GO:0005104)	system development(GO:0048731);positive chemotaxis(GO:0050918);positive regulation of DNA-templated transcription(GO:0045893);positive regulation of gene expression(GO:0010628);tube development(GO:0035295);cell differentiation(GO:0030154);fibroblast growth factor receptor signaling pathway(GO:0008543);positive regulation of MAPK cascade(GO:0043410);regulation of cell migration(GO:0030334);positiv…	extracellular space(GO:0005615);cytoplasm(GO:0005737)	FGF signaling pathway->fibroblast growth factor;;	type 2 fibroblast growth factor receptor binding(GO:0005111);protein binding(GO:0005515);growth factor activity(GO:0008083);heparin binding(GO:0008201);chemoattractant activity(GO:0042056)	endothelial cell proliferation(GO:0001935);positive regulation of endothelial cell proliferation(GO:0001938);signal transduction(GO:0007165);positive regulation of cell population proliferation(GO:0008284);fibroblast growth factor receptor signaling pathway(GO:0008543);epidermis development(GO:0008544);response to wounding(GO:0009611);animal organ morphogenesis(GO:0009887);mesenchymal cell prolif…	extracellular region(GO:0005576);extracellular space(GO:0005615);cytoplasm(GO:0005737);Golgi apparatus(GO:0005794)	Negative regulation of FGFR2 signaling;Signaling by Insulin receptor;Disease;Insulin receptor signalling cascade;PIP3 activates AKT signaling;Signaling by Type 1 Insulin-like Growth Factor 1 Receptor (IGF1R);Diseases of signal transduction by growth factor receptors and second messengers;FGFR2 ligand binding and activation;PI5P, PP2A and IER3 Regulate PI3K/AKT Signaling;Signaling by Receptor Tyro…
HUMAN|HGNC=16497|UniProtKB=Q9NRQ2	PLSCR4	Phospholipid scramblase 4;PLSCR4;PTN002509938;orthologs	PHOSPHOLIPID SCRAMBLASE 4 (PTHR23248:SF28)	transporter(PC00227)	Homo sapiens	phospholipid transporter activity(GO:0005548)	plasma membrane phospholipid scrambling(GO:0017121)	plasma membrane(GO:0005886)		calcium ion binding(GO:0005509);protein binding(GO:0005515);SH3 domain binding(GO:0017124);phospholipid scramblase activity(GO:0017128);enzyme binding(GO:0019899);CD4 receptor binding(GO:0042609)	plasma membrane phospholipid scrambling(GO:0017121);cellular response to lipopolysaccharide(GO:0071222)	plasma membrane(GO:0005886)
HUMAN|HGNC=10496|UniProtKB=P06703	S100A6	Protein S100-A6;S100A6;PTN002481284;orthologs	PROTEIN S100-A6 (PTHR11639:SF80)	calmodulin-related(PC00061)	Homo sapiens	protein binding(GO:0005515);calcium ion binding(GO:0005509)		nucleus(GO:0005634);extracellular space(GO:0005615);perinuclear region of cytoplasm(GO:0048471);collagen-containing extracellular matrix(GO:0062023)		calcium ion binding(GO:0005509);protein binding(GO:0005515);tropomyosin binding(GO:0005523);zinc ion binding(GO:0008270);monoatomic ion transmembrane transporter activity(GO:0015075);protein homodimerization activity(GO:0042803);S100 protein binding(GO:0044548);calcium-dependent protein binding(GO:0048306)	signal transduction(GO:0007165);axonogenesis(GO:0007409);monoatomic ion transmembrane transport(GO:0034220);positive regulation of fibroblast proliferation(GO:0048146)	ruffle(GO:0001726);extracellular region(GO:0005576);nucleus(GO:0005634);nuclear envelope(GO:0005635);cytoplasm(GO:0005737);cytosol(GO:0005829);plasma membrane(GO:0005886);cytoplasmic side of plasma membrane(GO:0009898);perinuclear region of cytoplasm(GO:0048471);collagen-containing extracellular matrix(GO:0062023);extracellular exosome(GO:0070062)
HUMAN|HGNC=1458|UniProtKB=O43852	CALU	Calumenin;CALU;PTN002474303;orthologs	CALUMENIN (PTHR10827:SF76)	calmodulin-related(PC00061)	Homo sapiens	calcium ion binding(GO:0005509)		endoplasmic reticulum(GO:0005783)		calcium ion binding(GO:0005509);protein binding(GO:0005515)	biological_process(GO:0008150)	extracellular region(GO:0005576);endoplasmic reticulum(GO:0005783);endoplasmic reticulum lumen(GO:0005788);endoplasmic reticulum membrane(GO:0005789);Golgi apparatus(GO:0005794);membrane(GO:0016020);sarcoplasmic reticulum lumen(GO:0033018);melanosome(GO:0042470)	Response to elevated platelet cytosolic Ca2+;Hemostasis;Platelet activation, signaling and aggregation;Post-translational protein phosphorylation;Post-translational protein modification;Regulation of Insulin-like Growth Factor (IGF) transport and uptake by Insulin-like Growth Factor Binding Proteins (IGFBPs);Platelet degranulation ;Metabolism of proteins
HUMAN|HGNC=4819|UniProtKB=Q92819	HAS2	Hyaluronan synthase 2;HAS2;PTN002505549;orthologs	HYALURONAN SYNTHASE 2 (PTHR22913:SF7)	glycosyltransferase(PC00111)	Homo sapiens	UDP-glycosyltransferase activity(GO:0008194);hexosyltransferase activity(GO:0016758)	polysaccharide biosynthetic process(GO:0000271);cellular component assembly(GO:0022607);extracellular matrix organization(GO:0030198);glycosaminoglycan biosynthetic process(GO:0006024)	plasma membrane(GO:0005886)		protein binding(GO:0005515);identical protein binding(GO:0042802);hyaluronan synthase activity(GO:0050501)	vasculogenesis(GO:0001570);kidney development(GO:0001822);positive regulation of cell population proliferation(GO:0008284);positive regulation of keratinocyte proliferation(GO:0010838);positive regulation of smooth muscle cell migration(GO:0014911);hyaluronan biosynthetic process(GO:0030213);positive regulation of cell migration(GO:0030335);positive regulation of urine volume(GO:0035810);cellular…	Golgi membrane(GO:0000139);lysosome(GO:0005764);endoplasmic reticulum membrane(GO:0005789);Golgi apparatus(GO:0005794);plasma membrane(GO:0005886);cytoplasmic vesicle(GO:0031410);plasma membrane raft(GO:0044853);extracellular vesicle(GO:1903561)	Glycosaminoglycan metabolism;Hyaluronan biosynthesis and export;Hyaluronan metabolism;Metabolism of carbohydrates;Metabolism
HUMAN|HGNC=3185|UniProtKB=Q15075	EEA1	Early endosome antigen 1;EEA1;PTN002508903;orthologs	EARLY ENDOSOME ANTIGEN 1 (PTHR23164:SF30)	membrane trafficking regulatory protein(PC00151)	Homo sapiens					protein binding(GO:0005515);calmodulin binding(GO:0005516);1-phosphatidylinositol binding(GO:0005545);zinc ion binding(GO:0008270);GTP-dependent protein binding(GO:0030742);protein homodimerization activity(GO:0042803)	endocytosis(GO:0006897);vesicle fusion(GO:0006906);synaptic vesicle to endosome fusion(GO:0016189);modulation by host of viral process(GO:0044788);early endosome to late endosome transport(GO:0045022);chemical synaptic transmission, postsynaptic(GO:0099565)	early endosome(GO:0005769);cytosol(GO:0005829);serine-pyruvate aminotransferase complex(GO:0005969);early endosome membrane(GO:0031901);axonal spine(GO:0044308);recycling endosome(GO:0055037);extracellular exosome(GO:0070062);Schaffer collateral - CA1 synapse(GO:0098685);postsynapse(GO:0098794);glutamatergic synapse(GO:0098978)	Immune System;Toll-like Receptor Cascades;Innate Immune System;Toll Like Receptor 9 (TLR9) Cascade
HUMAN|HGNC=179|UniProtKB=P07311	ACYP1	Acylphosphatase-1;ACYP1;PTN002467361;orthologs	ACYLPHOSPHATASE-1 (PTHR10029:SF21)	phosphatase(PC00181)	Homo sapiens	pyrophosphatase activity(GO:0016462)				acylphosphatase activity(GO:0003998)	phosphate-containing compound metabolic process(GO:0006796)
HUMAN|HGNC=11976|UniProtKB=P22105	TNXB	Tenascin-X;TNXB;PTN002499057;orthologs	TENASCIN-X (PTHR46708:SF3)	extracellular matrix protein(PC00102)	Homo sapiens		neuron projection development(GO:0031175);regulation of cell adhesion(GO:0030155)	extracellular space(GO:0005615);collagen-containing extracellular matrix(GO:0062023)		integrin binding(GO:0005178);extracellular matrix structural constituent(GO:0005201);protein binding(GO:0005515);collagen binding(GO:0005518);heparin binding(GO:0008201);collagen fibril binding(GO:0098633)	fatty acid metabolic process(GO:0006631);triglyceride metabolic process(GO:0006641);cell adhesion(GO:0007155);cell-matrix adhesion(GO:0007160);positive regulation of cell population proliferation(GO:0008284);positive regulation of epithelial to mesenchymal transition(GO:0010718);actin cytoskeleton organization(GO:0030036);regulation of cell adhesion(GO:0030155);collagen fibril organization(GO:003…	extracellular region(GO:0005576);extracellular space(GO:0005615);extracellular matrix(GO:0031012);intracellular membrane-bounded organelle(GO:0043231);collagen-containing extracellular matrix(GO:0062023);extracellular exosome(GO:0070062);tenascin complex(GO:0090733)	ECM proteoglycans;Extracellular matrix organization
HUMAN|HGNC=11120|UniProtKB=P17405	SMPD1	Sphingomyelin phosphodiesterase;SMPD1;PTN002470160;orthologs	SPHINGOMYELIN PHOSPHODIESTERASE (PTHR10340:SF34)	phosphodiesterase(PC00185)	Homo sapiens	phosphoric diester hydrolase activity(GO:0008081)		extracellular space(GO:0005615)		sphingomyelin phosphodiesterase activity(GO:0004767);protein binding(GO:0005515);zinc ion binding(GO:0008270);hydrolase activity, acting on glycosyl bonds(GO:0016798);phosphatidylcholine phospholipase C activity(GO:0034480);acid sphingomyelin phosphodiesterase activity(GO:0061750)	plasma membrane repair(GO:0001778);sphingomyelin metabolic process(GO:0006684);sphingomyelin catabolic process(GO:0006685);signal transduction(GO:0007165);nervous system development(GO:0007399);cholesterol metabolic process(GO:0008203);response to xenobiotic stimulus(GO:0009410);response to virus(GO:0009615);response to ionizing radiation(GO:0010212);termination of signal transduction(GO:0023021)…	extracellular space(GO:0005615);lysosome(GO:0005764);endosome(GO:0005768);lipid droplet(GO:0005811);plasma membrane(GO:0005886);endolysosome(GO:0036019);lamellar body(GO:0042599);lysosomal lumen(GO:0043202);extracellular exosome(GO:0070062)	Glycosphingolipid metabolism;Glycosphingolipid catabolism;Metabolism of lipids;Sphingolipid metabolism;Metabolism
HUMAN|HGNC=14938|UniProtKB=Q969N2	PIGT	GPI transamidase component PIG-T;PIGT;PTN002490250;orthologs	GPI TRANSAMIDASE COMPONENT PIG-T (PTHR12959:SF11)		Homo sapiens		GPI anchor biosynthetic process(GO:0006506)	endoplasmic reticulum membrane(GO:0005789);membrane protein complex(GO:0098796);endopeptidase complex(GO:1905369);endoplasmic reticulum protein-containing complex(GO:0140534)		protein binding(GO:0005515)	attachment of GPI anchor to protein(GO:0016255);neuron differentiation(GO:0030182);neuron apoptotic process(GO:0051402)	endoplasmic reticulum membrane(GO:0005789);membrane(GO:0016020);cytoplasmic vesicle(GO:0031410);GPI-anchor transamidase complex(GO:0042765)	Attachment of GPI anchor to uPAR;Post-translational modification: synthesis of GPI-anchored proteins;Post-translational protein modification;Metabolism of proteins
HUMAN|HGNC=8893|UniProtKB=P49763	PGF	Placenta growth factor;PGF;PTN002485917;orthologs	PLACENTA GROWTH FACTOR (PTHR12025:SF9)	growth factor(PC00112)	Homo sapiens	growth factor activity(GO:0008083);growth factor receptor binding(GO:0070851);cytokine receptor binding(GO:0005126)	vascular endothelial growth factor receptor signaling pathway(GO:0048010);response to hypoxia(GO:0001666);cellular response to growth factor stimulus(GO:0071363);positive regulation of multicellular organismal process(GO:0051240);positive regulation of protein phosphorylation(GO:0001934);sprouting angiogenesis(GO:0002040);positive regulation of leukocyte chemotaxis(GO:0002690);regulation of angio…	extracellular space(GO:0005615)		vascular endothelial growth factor receptor binding(GO:0005172);protein binding(GO:0005515);growth factor activity(GO:0008083);heparin binding(GO:0008201);chemoattractant activity(GO:0042056)	response to hypoxia(GO:0001666);positive regulation of protein phosphorylation(GO:0001934);positive regulation of endothelial cell proliferation(GO:0001938);sprouting angiogenesis(GO:0002040);signal transduction(GO:0007165);cell-cell signaling(GO:0007267);positive regulation of cell population proliferation(GO:0008284);cell differentiation(GO:0030154);vascular endothelial growth factor signaling …	extracellular region(GO:0005576);extracellular space(GO:0005615);membrane(GO:0016020)	Signal Transduction;Signaling by VEGF;VEGF binds to VEGFR leading to receptor dimerization;Signaling by Receptor Tyrosine Kinases;VEGF ligand-receptor interactions
HUMAN|HGNC=1789|UniProtKB=P42773	CDKN2C	Cyclin-dependent kinase 4 inhibitor C;CDKN2C;PTN002516497;orthologs	CYCLIN-DEPENDENT KINASE 4 INHIBITOR C (PTHR24201:SF9)	kinase inhibitor(PC00139)	Homo sapiens	protein kinase binding(GO:0019901);protein kinase inhibitor activity(GO:0004860)	negative regulation of cell population proliferation(GO:0008285);regulation of G1/S transition of mitotic cell cycle(GO:2000045);regulation of cyclin-dependent protein serine/threonine kinase activity(GO:0000079)	nucleus(GO:0005634);cytoplasm(GO:0005737)		cyclin-dependent protein serine/threonine kinase inhibitor activity(GO:0004861);protein binding(GO:0005515);protein kinase binding(GO:0019901)	regulation of cyclin-dependent protein serine/threonine kinase activity(GO:0000079);negative regulation of cell population proliferation(GO:0008285);negative regulation of cell growth(GO:0030308);negative regulation of phosphorylation(GO:0042326);oligodendrocyte differentiation(GO:0048709);stem cell proliferation(GO:0072089);regulation of G1/S transition of mitotic cell cycle(GO:2000045);negative…	nucleus(GO:0005634);cytoplasm(GO:0005737);cytosol(GO:0005829)	Senescence-Associated Secretory Phenotype (SASP);Oxidative Stress Induced Senescence;Mitotic G1 phase and G1/S transition;Cellular responses to stimuli;Cellular responses to stress;G1 Phase;Cyclin D associated events in G1;Oncogene Induced Senescence;Cell Cycle;Cellular Senescence;Cell Cycle, Mitotic
HUMAN|HGNC=5412|UniProtKB=P13164	IFITM1	Interferon-induced transmembrane protein 1;IFITM1;PTN002493584;orthologs	INTERFERON-INDUCED TRANSMEMBRANE PROTEIN 1 (PTHR13999:SF6)	defense/immunity protein(PC00090)	Homo sapiens		defense response to virus(GO:0051607);negative regulation of biological process(GO:0048519);type I interferon-mediated signaling pathway(GO:0060337)	plasma membrane(GO:0005886)		protein binding(GO:0005515)	ossification(GO:0001503);cell surface receptor signaling pathway(GO:0007166);negative regulation of cell population proliferation(GO:0008285);response to virus(GO:0009615);negative regulation of cell migration(GO:0030336);response to type II interferon(GO:0034341);response to interferon-alpha(GO:0035455);response to interferon-beta(GO:0035456);negative regulation of viral genome replication(GO:00…	lysosomal membrane(GO:0005765);plasma membrane(GO:0005886);membrane(GO:0016020);protein-containing complex(GO:0032991)	Immune System;Immunoregulatory interactions between a Lymphoid and a non-Lymphoid cell;Adaptive Immune System;Cytokine Signaling in Immune system;Interferon alpha/beta signaling;Interferon Signaling
HUMAN|HGNC=24039|UniProtKB=Q9H6B4	CLMP	CXADR-like membrane protein;CLMP;PTN002551962;orthologs	CXADR-LIKE MEMBRANE PROTEIN (PTHR44783:SF1)		Homo sapiens			cell surface(GO:0009986)		protein binding(GO:0005515)	digestive tract development(GO:0048565)	cytoplasmic microtubule(GO:0005881);plasma membrane(GO:0005886);bicellular tight junction(GO:0005923);cell surface(GO:0009986)
HUMAN|HGNC=24554|UniProtKB=Q6UXH9	PAMR1	Inactive serine protease PAMR1;PAMR1;PTN002517719;orthologs	INACTIVE SERINE PROTEASE PAMR1 (PTHR24254:SF9)	serine protease(PC00203)	Homo sapiens					calcium ion binding(GO:0005509)		extracellular region(GO:0005576)
HUMAN|HGNC=6759|UniProtKB=P29966	MARCKS	Myristoylated alanine-rich C-kinase substrate;MARCKS;PTN002494562;orthologs	MYRISTOYLATED ALANINE-RICH C-KINASE SUBSTRATE (PTHR14353:SF9)		Homo sapiens	actin filament binding(GO:0051015)	central nervous system development(GO:0007417);actin filament organization(GO:0007015)	cytoplasm(GO:0005737);actin filament bundle(GO:0032432);plasma membrane(GO:0005886)		protein kinase C binding(GO:0005080);calmodulin binding(GO:0005516);identical protein binding(GO:0042802);actin filament binding(GO:0051015)	apoptotic process(GO:0006915);mitochondrion organization(GO:0007005);actin filament organization(GO:0007015);central nervous system development(GO:0007417);neural tube development(GO:0021915);neurogenesis(GO:0022008);response to endoplasmic reticulum stress(GO:0034976);actin filament bundle assembly(GO:0051017);actin crosslink formation(GO:0051764)	cytoplasm(GO:0005737);centrosome(GO:0005813);plasma membrane(GO:0005886);focal adhesion(GO:0005925);cell cortex(GO:0005938);actin cytoskeleton(GO:0015629);actin filament bundle(GO:0032432);germinal vesicle(GO:0042585);extracellular exosome(GO:0070062)	Acetylcholine regulates insulin secretion;Integration of energy metabolism;Regulation of insulin secretion;Metabolism
HUMAN|HGNC=11801|UniProtKB=P04216	THY1	Thy-1 membrane glycoprotein;THY1;PTN002499105;orthologs	THY-1 MEMBRANE GLYCOPROTEIN (PTHR19226:SF2)	cell adhesion molecule(PC00069)	Homo sapiens	GTPase activator activity(GO:0005096)	integrin-mediated signaling pathway(GO:0007229);regulation of cell-matrix adhesion(GO:0001952);positive regulation of cellular component biogenesis(GO:0044089);positive regulation of cellular component organization(GO:0051130);positive regulation of cell-substrate adhesion(GO:0010811);regulation of cell junction assembly(GO:1901888)	dendrite(GO:0030425);focal adhesion(GO:0005925);membrane raft(GO:0045121);external side of plasma membrane(GO:0009897)		GTPase activator activity(GO:0005096);integrin binding(GO:0005178);protein binding(GO:0005515);GPI anchor binding(GO:0034235)	angiogenesis(GO:0001525);regulation of cell-matrix adhesion(GO:0001952);positive regulation of cellular extravasation(GO:0002693);negative regulation of protein kinase activity(GO:0006469);cytoskeleton organization(GO:0007010);integrin-mediated signaling pathway(GO:0007229);cell-cell signaling(GO:0007267);negative regulation of cell migration(GO:0030336);heterotypic cell-cell adhesion(GO:0034113)…	extracellular region(GO:0005576);endoplasmic reticulum(GO:0005783);plasma membrane(GO:0005886);focal adhesion(GO:0005925);external side of plasma membrane(GO:0009897);cell surface(GO:0009986);apical plasma membrane(GO:0016324);dendrite(GO:0030425);growth cone(GO:0030426);axolemma(GO:0030673);dendrite membrane(GO:0032590);neuronal cell body membrane(GO:0032809);membrane raft(GO:0045121);extracellu…	Post-translational modification: synthesis of GPI-anchored proteins;Post-translational protein modification;Metabolism of proteins
HUMAN|HGNC=3239|UniProtKB=P11161	EGR2	E3 SUMO-protein ligase EGR2;EGR2;PTN002545415;orthologs	E3 SUMO-PROTEIN LIGASE EGR2 (PTHR23235:SF54)	C2H2 zinc finger transcription factor(PC00248)	Homo sapiens	RNA polymerase II cis-regulatory region sequence-specific DNA binding(GO:0000978);DNA-binding transcription factor activity, RNA polymerase II-specific(GO:0000981)	regulation of transcription by RNA polymerase II(GO:0006357)			transcription cis-regulatory region binding(GO:0000976);RNA polymerase II cis-regulatory region sequence-specific DNA binding(GO:0000978);DNA-binding transcription factor activity, RNA polymerase II-specific(GO:0000981);DNA-binding transcription activator activity, RNA polymerase II-specific(GO:0001228);chromatin binding(GO:0003682);DNA-binding transcription factor activity(GO:0003700);protein bi…	regulation of transcription by RNA polymerase II(GO:0006357);protein export from nucleus(GO:0006611);brain development(GO:0007420);peripheral nervous system development(GO:0007422);learning or memory(GO:0007611);rhythmic behavior(GO:0007622);motor neuron axon guidance(GO:0008045);gene expression(GO:0010467);Schwann cell differentiation(GO:0014037);positive regulation of Schwann cell differentiati…	chromatin(GO:0000785);nucleus(GO:0005634);nucleoplasm(GO:0005654);cytoplasm(GO:0005737);intracellular membrane-bounded organelle(GO:0043231)	Signal Transduction;Signaling by Receptor Tyrosine Kinases;Activation of HOX genes during differentiation;Signaling by NTRKs;Activation of anterior HOX genes in hindbrain development during early embryogenesis;Developmental Biology;EGR2 and SOX10-mediated initiation of Schwann cell myelination;Nuclear Events (kinase and transcription factor activation);NGF-stimulated transcription;Nervous system …
HUMAN|HGNC=9051|UniProtKB=P00750	PLAT	Tissue-type plasminogen activator;PLAT;PTN002550457;orthologs	TISSUE-TYPE PLASMINOGEN ACTIVATOR (PTHR24264:SF42)	serine protease(PC00203)	Homo sapiens	serine-type endopeptidase activity(GO:0004252)	zymogen activation(GO:0031638);cell migration(GO:0016477)	extracellular space(GO:0005615)	Plasminogen activating cascade->tissue type plasminogen activator;;Blood coagulation->Tissue plasminogen activator;;Plasminogen activating cascade->pro-tissue type plasminogen activator;;;;	serine-type endopeptidase activity(GO:0004252);signaling receptor binding(GO:0005102);protein binding(GO:0005515);phosphoprotein binding(GO:0051219)	response to hypoxia(GO:0001666);proteolysis(GO:0006508);blood coagulation(GO:0007596);negative regulation of plasminogen activation(GO:0010757);smooth muscle cell migration(GO:0014909);plasminogen activation(GO:0031639);protein modification process(GO:0036211);fibrinolysis(GO:0042730);negative regulation of proteolysis(GO:0045861);platelet-derived growth factor receptor signaling pathway(GO:00480…	extracellular region(GO:0005576);extracellular space(GO:0005615);cytoplasm(GO:0005737);cell surface(GO:0009986);secretory granule(GO:0030141);apical part of cell(GO:0045177);extracellular exosome(GO:0070062);serine protease inhibitor complex(GO:0097180);Schaffer collateral - CA1 synapse(GO:0098685);glutamatergic synapse(GO:0098978)	Hemostasis;Signal Transduction;Signaling by PDGF;Dissolution of Fibrin Clot;Signaling by Receptor Tyrosine Kinases
HUMAN|HGNC=8583|UniProtKB=P05121	SERPINE1	Plasminogen activator inhibitor 1;SERPINE1;PTN002479188;orthologs	PLASMINOGEN ACTIVATOR INHIBITOR 1 (PTHR11461:SF49)	protease inhibitor(PC00191)	Homo sapiens	serine-type endopeptidase inhibitor activity(GO:0004867)	negative regulation of angiogenesis(GO:0016525);negative regulation of gene expression(GO:0010629);regulation of wound healing(GO:0061041);negative regulation of response to external stimulus(GO:0032102);negative regulation of endopeptidase activity(GO:0010951)	extracellular space(GO:0005615)	Plasminogen activating cascade->plasminogen activator inhibitor type-1;;Blood coagulation->plasminogen activator inhibitor type-1;;CCKR signaling map->PAI1;;p53 pathway->Plasminogen activator inhibitor 1;;CCKR signaling map->PAI1;;;;;;	protease binding(GO:0002020);serine-type endopeptidase inhibitor activity(GO:0004867);signaling receptor binding(GO:0005102);protein binding(GO:0005515)	angiogenesis(GO:0001525);regulation of signaling receptor activity(GO:0010469);negative regulation of plasminogen activation(GO:0010757);negative regulation of endopeptidase activity(GO:0010951);negative regulation of smooth muscle cell migration(GO:0014912);positive regulation of blood coagulation(GO:0030194);negative regulation of blood coagulation(GO:0030195);negative regulation of cell migrat…	extracellular region(GO:0005576);extracellular space(GO:0005615);plasma membrane(GO:0005886);platelet alpha granule lumen(GO:0031093);collagen-containing extracellular matrix(GO:0062023);extracellular exosome(GO:0070062);serine protease inhibitor complex(GO:0097180);peptidase inhibitor complex(GO:1904090)	Signal Transduction;Extracellular matrix organization;Generic Transcription Pathway;SMAD2/SMAD3:SMAD4 heterotrimer regulates transcription;ECM proteoglycans;Transcriptional activity of SMAD2/SMAD3:SMAD4 heterotrimer;Circadian Clock;RNA Polymerase II Transcription;Dissolution of Fibrin Clot;Platelet degranulation ;Gene expression (Transcription);Hemostasis;Signaling by TGF-beta Receptor Complex;Re…
HUMAN|HGNC=14370|UniProtKB=O95084	PRSS23	Serine protease 23;PRSS23;PTN002496058;orthologs	SERINE PROTEASE 23 (PTHR15462:SF10)	serine protease(PC00203)	Homo sapiens			extracellular space(GO:0005615)		serine-type endopeptidase activity(GO:0004252);protein binding(GO:0005515)	proteolysis(GO:0006508)	nucleus(GO:0005634);endoplasmic reticulum lumen(GO:0005788);extracellular exosome(GO:0070062)	Post-translational protein phosphorylation;Regulation of Insulin-like Growth Factor (IGF) transport and uptake by Insulin-like Growth Factor Binding Proteins (IGFBPs);Post-translational protein modification;Metabolism of proteins
HUMAN|HGNC=16188|UniProtKB=Q9BQ89	F10	Protein FAM110A;FAM110A;PTN002495095;orthologs	PROTEIN FAM110A (PTHR14758:SF4)		Homo sapiens					protein binding(GO:0005515)	mitotic spindle organization(GO:0007052)	spindle pole(GO:0000922);nucleus(GO:0005634);centrosome(GO:0005813);cytosol(GO:0005829);spindle microtubule(GO:0005876);cell cortex(GO:0005938)
HUMAN|HGNC=5344|UniProtKB=P05362	ICAM1	Intercellular adhesion molecule 1;ICAM1;PTN002492632;orthologs	INTERCELLULAR ADHESION MOLECULE 1 (PTHR13771:SF18)	cell adhesion molecule(PC00069)	Homo sapiens	integrin binding(GO:0005178)	cell adhesion(GO:0007155)	plasma membrane(GO:0005886)		virus receptor activity(GO:0001618);transmembrane signaling receptor activity(GO:0004888);integrin binding(GO:0005178);protein binding(GO:0005515);signaling receptor activity(GO:0038023)	regulation of leukocyte mediated cytotoxicity(GO:0001910);T cell activation via T cell receptor contact with antigen bound to MHC molecule on antigen presenting cell(GO:0002291);T cell antigen processing and presentation(GO:0002457);positive regulation of cellular extravasation(GO:0002693);cell adhesion(GO:0007155);heterophilic cell-cell adhesion via plasma membrane cell adhesion molecules(GO:000…	immunological synapse(GO:0001772);extracellular space(GO:0005615);plasma membrane(GO:0005886);focal adhesion(GO:0005925);external side of plasma membrane(GO:0009897);cell surface(GO:0009986);membrane(GO:0016020);membrane raft(GO:0045121);collagen-containing extracellular matrix(GO:0062023);extracellular exosome(GO:0070062)	Extracellular matrix organization;Interferon gamma signaling;Adaptive Immune System;Cytokine Signaling in Immune system;Interferon Signaling;Integrin cell surface interactions;Signaling by Interleukins;Interleukin-10 signaling;Immune System;Immunoregulatory interactions between a Lymphoid and a non-Lymphoid cell;Interleukin-4 and Interleukin-13 signaling
HUMAN|HGNC=3771|UniProtKB=P31513	FMO3	Flavin-containing monooxygenase 3;FMO3;PTN002506886;orthologs	FLAVIN-CONTAINING MONOOXYGENASE 3 (PTHR23023:SF44)	oxygenase(PC00177)	Homo sapiens	oxidoreductase activity, acting on paired donors, with incorporation or reduction of molecular oxygen, NAD(P)H as one donor, and incorporation of one atom of oxygen(GO:0016709)			Nicotine degradation->Flavin-containing monooxygenase;;	N,N-dimethylaniline monooxygenase activity(GO:0004499);protein binding(GO:0005515);trimethylamine monooxygenase activity(GO:0034899);albendazole monooxygenase activity(GO:0047638);hypotaurine dehydrogenase activity(GO:0047822);flavin adenine dinucleotide binding(GO:0050660);NADP binding(GO:0050661)	taurine biosynthetic process(GO:0042412)	endoplasmic reticulum membrane(GO:0005789);intracellular membrane-bounded organelle(GO:0043231)	Metabolic disorders of biological oxidation enzymes;Disease;FMO oxidises nucleophiles;Phase I - Functionalization of compounds;Biological oxidations;Diseases of metabolism;Defective FMO3 causes TMAU;Metabolism
HUMAN|HGNC=6714|UniProtKB=Q14766	LTBP1	Latent-transforming growth factor beta-binding protein 1;LTBP1;PTN002513800;orthologs	LATENT-TRANSFORMING GROWTH FACTOR BETA-BINDING PROTEIN 1 (PTHR24034:SF140)	extracellular matrix structural protein(PC00103)	Homo sapiens					transforming growth factor beta receptor activity(GO:0005024);extracellular matrix structural constituent(GO:0005201);calcium ion binding(GO:0005509);protein binding(GO:0005515);transforming growth factor beta binding(GO:0050431);microfibril binding(GO:0050436);molecular adaptor activity(GO:0060090);receptor ligand inhibitor activity(GO:0141069)	cell surface receptor protein serine/threonine kinase signaling pathway(GO:0007178);sequestering of TGFbeta in extracellular matrix(GO:0035583);establishment of protein localization to extracellular region(GO:0035592)	microfibril(GO:0001527);extracellular region(GO:0005576);endoplasmic reticulum lumen(GO:0005788);extracellular matrix(GO:0031012);protein-containing complex(GO:0032991);collagen-containing extracellular matrix(GO:0062023)	Signal Transduction;Extracellular matrix organization;Elastic fibre formation;TGF-beta receptor signaling activates SMADs;Post-translational protein modification;Regulation of Insulin-like Growth Factor (IGF) transport and uptake by Insulin-like Growth Factor Binding Proteins (IGFBPs);Metabolism of proteins;Molecules associated with elastic fibres;Post-translational protein phosphorylation;Signal…
HUMAN|HGNC=671|UniProtKB=P61587	RND3	Rho-related GTP-binding protein RhoE;RND3;PTN002514643;orthologs	RHO-RELATED GTP-BINDING PROTEIN RHOE (PTHR24072:SF24)	small GTPase(PC00208)	Homo sapiens	nucleotide binding(GO:0000166);protein kinase binding(GO:0019901);carbohydrate derivative binding(GO:0097367);GTPase activity(GO:0003924);anion binding(GO:0043168)	regulation of actin cytoskeleton organization(GO:0032956)	cytosol(GO:0005829)	Integrin signalling pathway->Rho;;	GTPase activity(GO:0003924);protein binding(GO:0005515);GTP binding(GO:0005525);protein kinase binding(GO:0019901)	actin filament organization(GO:0007015);cell adhesion(GO:0007155);signal transduction(GO:0007165);small GTPase-mediated signal transduction(GO:0007264);cell migration(GO:0016477);actin cytoskeleton organization(GO:0030036);regulation of actin cytoskeleton organization(GO:0032956)	Golgi membrane(GO:0000139);cytosol(GO:0005829);plasma membrane(GO:0005886);focal adhesion(GO:0005925)	RHO GTPase cycle;RND3 GTPase cycle;Signal Transduction;Signaling by Rho GTPases, Miro GTPases and RHOBTB3;Signaling by Rho GTPases
HUMAN|HGNC=17423|UniProtKB=Q9NRB3	CHST12	Carbohydrate sulfotransferase 12;CHST12;PTN002486371;orthologs	CARBOHYDRATE SULFOTRANSFERASE 12 (PTHR12137:SF4)	transferase(PC00220)	Homo sapiens	sulfotransferase activity(GO:0008146)	proteoglycan biosynthetic process(GO:0030166)			sulfotransferase activity(GO:0008146);chondroitin 4-sulfotransferase activity(GO:0047756);3'-phosphoadenosine 5'-phosphosulfate binding(GO:0050656)	carbohydrate biosynthetic process(GO:0016051);proteoglycan biosynthetic process(GO:0030166);chondroitin sulfate biosynthetic process(GO:0030206);dermatan sulfate biosynthetic process(GO:0030208)	Golgi membrane(GO:0000139);membrane(GO:0016020)	Glycosaminoglycan metabolism;Chondroitin sulfate biosynthesis;Metabolism of carbohydrates;Chondroitin sulfate/dermatan sulfate metabolism;Metabolism
HUMAN|HGNC=6174|UniProtKB=Q9Y287	ITM2B	Integral membrane protein 2B;ITM2B;PTN002475210;orthologs	INTEGRAL MEMBRANE PROTEIN 2B (PTHR10962:SF4)		Homo sapiens	amyloid-beta binding(GO:0001540)	negative regulation of macromolecule biosynthetic process(GO:0010558);negative regulation of protein metabolic process(GO:0051248)	extracellular space(GO:0005615);vesicle(GO:0031982);Golgi apparatus(GO:0005794);plasma membrane(GO:0005886)		amyloid-beta binding(GO:0001540);protein binding(GO:0005515);ATP binding(GO:0005524)	nervous system development(GO:0007399);negative regulation of amyloid precursor protein biosynthetic process(GO:0042985)	Golgi membrane(GO:0000139);extracellular region(GO:0005576);extracellular space(GO:0005615);Golgi apparatus(GO:0005794);plasma membrane(GO:0005886);endosome membrane(GO:0010008);membrane(GO:0016020);Golgi-associated vesicle membrane(GO:0030660);organelle membrane(GO:0031090);intracellular membrane-bounded organelle(GO:0043231);extracellular exosome(GO:0070062)	Amyloid fiber formation;Metabolism of proteins
HUMAN|HGNC=24956|UniProtKB=Q9NRN5	OLFML3	Olfactomedin-like protein 3;OLFML3;PTN002509191;orthologs	OLFACTOMEDIN-LIKE PROTEIN 3 (PTHR23192:SF8)	structural protein(PC00211)	Homo sapiens		signal transduction(GO:0007165)	extracellular space(GO:0005615)			signal transduction(GO:0007165)	extracellular space(GO:0005615);extracellular vesicle(GO:1903561)
HUMAN|HGNC=11774|UniProtKB=Q03167	TGFBR3	Transforming growth factor beta receptor type 3;TGFBR3;PTN002493594;orthologs	TRANSFORMING GROWTH FACTOR BETA RECEPTOR TYPE 3 (PTHR14002:SF7)	transmembrane signal receptor(PC00197)	Homo sapiens	transforming growth factor beta binding(GO:0050431);glycosaminoglycan binding(GO:0005539);cytokine receptor binding(GO:0005126);transmembrane receptor protein serine/threonine kinase activity(GO:0004675)	mesenchymal cell differentiation(GO:0048762);transforming growth factor beta receptor signaling pathway(GO:0007179);regulation of transforming growth factor beta receptor signaling pathway(GO:0017015);cell migration(GO:0016477)		Gonadotropin-releasing hormone receptor pathway->TBRIII;;	transmembrane signaling receptor activity(GO:0004888);transforming growth factor beta receptor activity(GO:0005024);type II transforming growth factor beta receptor binding(GO:0005114);transforming growth factor beta receptor binding(GO:0005160);protein binding(GO:0005515);glycosaminoglycan binding(GO:0005539);heparin binding(GO:0008201);coreceptor activity(GO:0015026);fibroblast growth factor bi…	response to hypoxia(GO:0001666);epithelial to mesenchymal transition(GO:0001837);liver development(GO:0001889);heart morphogenesis(GO:0003007);muscular septum morphogenesis(GO:0003150);outflow tract morphogenesis(GO:0003151);ventricular compact myocardium morphogenesis(GO:0003223);immune response(GO:0006955);transforming growth factor beta receptor signaling pathway(GO:0007179);transforming growt…	extracellular region(GO:0005576);extracellular space(GO:0005615);cytosol(GO:0005829);plasma membrane(GO:0005886);external side of plasma membrane(GO:0009897);cell surface(GO:0009986);basolateral plasma membrane(GO:0016323);inhibin-betaglycan-ActRII complex(GO:0034673);receptor complex(GO:0043235);extracellular exosome(GO:0070062)	Signal Transduction;FGFR1 ligand binding and activation;Signaling by Receptor Tyrosine Kinases;FGFR1c ligand binding and activation;Signaling by FGFR;FGFR1b ligand binding and activation;Signaling by Activin;TGF-beta receptor signaling activates SMADs;Signaling by FGFR1;Signaling by TGF-beta Receptor Complex;Signaling by BMP;Signaling by TGFB family members
HUMAN|HGNC=17173|UniProtKB=Q9BWV1	BOC	Brother of CDO;BOC;PTN002544427;orthologs	BROTHER OF CDO (PTHR44170:SF3)	cell adhesion molecule(PC00069)	Homo sapiens		axon guidance(GO:0007411);cell-cell adhesion(GO:0098609)	axon(GO:0030424)		protein binding(GO:0005515)	nervous system development(GO:0007399);axon guidance(GO:0007411);positive regulation of myoblast differentiation(GO:0045663);cell-cell adhesion(GO:0098609)	plasma membrane(GO:0005886);axon(GO:0030424);axonal growth cone(GO:0044295)	Hedgehog 'on' state;Activation of SMO;Ligand-receptor interactions;Signal Transduction;Signaling by Hedgehog
HUMAN|HGNC=3541|UniProtKB=P13726	F3	Tissue factor;F3;PTN002500967;orthologs	TISSUE FACTOR (PTHR20859:SF22)	transmembrane signal receptor(PC00197)	Homo sapiens	cytokine receptor activity(GO:0004896)	cytokine-mediated signaling pathway(GO:0019221)	plasma membrane(GO:0005886)	Blood coagulation->Tissue Factor;;Angiogenesis->Tissue Factor;;;	protease binding(GO:0002020);serine-type endopeptidase activity(GO:0004252);cytokine receptor activity(GO:0004896);protein binding(GO:0005515);phospholipid binding(GO:0005543)	positive regulation of endothelial cell proliferation(GO:0001938);activation of plasma proteins involved in acute inflammatory response(GO:0002541);activation of blood coagulation via clotting cascade(GO:0002543);activation of cysteine-type endopeptidase activity involved in apoptotic process(GO:0006919);blood coagulation(GO:0007596);positive regulation of gene expression(GO:0010628);positive reg…	extracellular space(GO:0005615);plasma membrane(GO:0005886);external side of plasma membrane(GO:0009897);cell surface(GO:0009986);membrane(GO:0016020);collagen-containing extracellular matrix(GO:0062023);serine-type peptidase complex(GO:1905286)	Extrinsic Pathway of Fibrin Clot Formation;Signal Transduction;Signaling by Receptor Tyrosine Kinases;Signaling by NTRKs;Formation of Fibrin Clot (Clotting Cascade);Nuclear Events (kinase and transcription factor activation);NGF-stimulated transcription;Hemostasis;Signaling by NTRK1 (TRKA)
HUMAN|HGNC=8602|UniProtKB=Q13219	PAPPA	Pappalysin-1;PAPPA;PTN002499728;orthologs	PAPPALYSIN-1 (PTHR46130:SF2)		Homo sapiens	metalloendopeptidase activity(GO:0004222)	proteolysis(GO:0006508);cell surface receptor signaling pathway(GO:0007166)	extracellular space(GO:0005615)		metalloendopeptidase activity(GO:0004222);protein binding(GO:0005515);metallopeptidase activity(GO:0008237);zinc ion binding(GO:0008270)	proteolysis(GO:0006508);cell surface receptor signaling pathway(GO:0007166);female pregnancy(GO:0007565);protein metabolic process(GO:0019538);protein catabolic process(GO:0030163);response to follicle-stimulating hormone(GO:0032354);response to dexamethasone(GO:0071548)	extracellular region(GO:0005576);extracellular space(GO:0005615)	Regulation of Insulin-like Growth Factor (IGF) transport and uptake by Insulin-like Growth Factor Binding Proteins (IGFBPs);Metabolism of proteins
HUMAN|HGNC=7035|UniProtKB=P55083	MFAP4	Microfibril-associated glycoprotein 4;MFAP4;PTN002498968;orthologs	MICROFIBRIL-ASSOCIATED GLYCOPROTEIN 4 (PTHR19143:SF225)	intercellular signal molecule(PC00207)	Homo sapiens		cellular component assembly(GO:0022607);supramolecular fiber organization(GO:0097435);extracellular matrix organization(GO:0030198)	extracellular space(GO:0005615);collagen-containing extracellular matrix(GO:0062023)		extracellular matrix structural constituent(GO:0005201);protein binding(GO:0005515)	cell adhesion(GO:0007155);UV protection(GO:0009650);regulation of collagen metabolic process(GO:0010712);elastic fiber assembly(GO:0048251);cellular response to UV-B(GO:0071493);supramolecular fiber organization(GO:0097435)	microfibril(GO:0001527);extracellular region(GO:0005576);extracellular space(GO:0005615);collagen-containing extracellular matrix(GO:0062023);elastic fiber(GO:0071953)	Elastic fibre formation;Extracellular matrix organization;Molecules associated with elastic fibres
HUMAN|HGNC=6150|UniProtKB=P06756	ITGAV	Integrin alpha-V;ITGAV;PTN002509397;orthologs	INTEGRIN ALPHA-V (PTHR23220:SF4)	integrin(PC00126)	Homo sapiens	integrin binding(GO:0005178)	cell-matrix adhesion(GO:0007160);cell adhesion mediated by integrin(GO:0033627);integrin-mediated signaling pathway(GO:0007229);angiogenesis(GO:0001525);cell-cell adhesion(GO:0098609)	external side of plasma membrane(GO:0009897);plasma membrane signaling receptor complex(GO:0098802)	CCKR signaling map->ITGAV;;CCKR signaling map->ITGAV;;Integrin signalling pathway->Integrin alpha;;CCKR signaling map->ITGAV;;;;;	virus receptor activity(GO:0001618);opsonin binding(GO:0001846);fibronectin binding(GO:0001968);protease binding(GO:0002020);protein kinase C binding(GO:0005080);integrin binding(GO:0005178);voltage-gated calcium channel activity(GO:0005245);protein binding(GO:0005515);coreceptor activity(GO:0015026);fibroblast growth factor binding(GO:0017134);C-X3-C chemokine binding(GO:0019960);insulin-like gr…	angiogenesis(GO:0001525);vasculogenesis(GO:0001570);cell adhesion(GO:0007155);cell-matrix adhesion(GO:0007160);positive regulation of cytosolic calcium ion concentration(GO:0007204);integrin-mediated signaling pathway(GO:0007229);positive regulation of cell population proliferation(GO:0008284);negative regulation of macrophage derived foam cell differentiation(GO:0010745);negative regulation of l…	cytosol(GO:0005829);plasma membrane(GO:0005886);focal adhesion(GO:0005925);integrin complex(GO:0008305);external side of plasma membrane(GO:0009897);cell surface(GO:0009986);membrane(GO:0016020);lamellipodium membrane(GO:0031258);filopodium membrane(GO:0031527);microvillus membrane(GO:0031528);ruffle membrane(GO:0032587);integrin alphav-beta1 complex(GO:0034682);integrin alphav-beta3 complex(GO:0…	Molecules associated with elastic fibres;PECAM1 interactions;Hemostasis;Class I MHC mediated antigen processing & presentation;Developmental Biology;Neutrophil degranulation;L1CAM interactions;Signaling by TGFB family members;Signaling by Receptor Tyrosine Kinases;Extracellular matrix organization;Innate Immune System;VEGFA-VEGFR2 Pathway;Cell surface interactions at the vascular wall;Integrin ce…
HUMAN|HGNC=1834|UniProtKB=P17676	CEBPB	CCAAT_enhancer-binding protein beta;CEBPB;PTN002511414;orthologs	CCAAT_ENHANCER-BINDING PROTEIN BETA (PTHR23334:SF21)	basic leucine zipper transcription factor(PC00056)	Homo sapiens	RNA polymerase II cis-regulatory region sequence-specific DNA binding(GO:0000978);DNA-binding transcription factor activity, RNA polymerase II-specific(GO:0000981)	regulation of transcription by RNA polymerase II(GO:0006357)			transcription cis-regulatory region binding(GO:0000976);RNA polymerase II transcription regulatory region sequence-specific DNA binding(GO:0000977);RNA polymerase II cis-regulatory region sequence-specific DNA binding(GO:0000978);RNA polymerase II core promoter sequence-specific DNA binding(GO:0000979);DNA-binding transcription factor activity, RNA polymerase II-specific(GO:0000981);DNA-binding t…	negative regulation of transcription by RNA polymerase II(GO:0000122);ovarian follicle development(GO:0001541);embryonic placenta development(GO:0001892);regulation of DNA-templated transcription(GO:0006355);regulation of transcription by RNA polymerase II(GO:0006357);transcription by RNA polymerase II(GO:0006366);acute-phase response(GO:0006953);inflammatory response(GO:0006954);immune response(…	condensed chromosome, centromeric region(GO:0000779);chromatin(GO:0000785);nucleus(GO:0005634);nucleoplasm(GO:0005654);cytoplasm(GO:0005737);nuclear matrix(GO:0016363);CHOP-C/EBP complex(GO:0036488);RNA polymerase II transcription regulator complex(GO:0090575);C/EBP complex(GO:1990647)	Developmental Biology;Cellular response to starvation;Disease;Gene expression (Transcription);Transcriptional Regulation by VENTX;Diseases of signal transduction by growth factor receptors and second messengers;Cellular responses to stress;Unfolded Protein Response (UPR);Response of EIF2AK1 (HRI) to heme deficiency;Signaling by ALK in cancer;RNA Polymerase II Transcription;ATF4 activates genes in…
HUMAN|HGNC=16875|UniProtKB=Q9UBG0	MRC2	C-type mannose receptor 2;MRC2;PTN002504024;orthologs	C-TYPE MANNOSE RECEPTOR 2 (PTHR22803:SF69)	membrane trafficking regulatory protein(PC00151)	Homo sapiens	signaling receptor activity(GO:0038023)				protein binding(GO:0005515);collagen binding(GO:0005518);carbohydrate binding(GO:0030246);signaling receptor activity(GO:0038023)	osteoblast differentiation(GO:0001649);endocytosis(GO:0006897);collagen catabolic process(GO:0030574)	focal adhesion(GO:0005925);membrane(GO:0016020)	Immune System;Class I MHC mediated antigen processing & presentation;Adaptive Immune System;Cross-presentation of soluble exogenous antigens (endosomes);Antigen processing-Cross presentation
HUMAN|HGNC=10993|UniProtKB=Q9H2B4	SAT1	Sulfate anion transporter 1;SLC26A1;PTN002483396;orthologs	SULFATE ANION TRANSPORTER 1 (PTHR11814:SF31)	transporter(PC00227)	Homo sapiens	chloride transmembrane transporter activity(GO:0015108);carboxylic acid transmembrane transporter activity(GO:0046943)		plasma membrane(GO:0005886)		solute:inorganic anion antiporter activity(GO:0005452);bicarbonate transmembrane transporter activity(GO:0015106);chloride transmembrane transporter activity(GO:0015108);sulfate transmembrane transporter activity(GO:0015116);sulfate:bicarbonate antiporter activity(GO:0015383);oxalate transmembrane transporter activity(GO:0019531)	chloride transport(GO:0006821);sulfate transport(GO:0008272);bicarbonate transport(GO:0015701);oxalate transport(GO:0019532);sulfate transmembrane transport(GO:1902358);chloride transmembrane transport(GO:1902476)	plasma membrane(GO:0005886);membrane(GO:0016020);basolateral plasma membrane(GO:0016323)	Multifunctional anion exchangers;Metabolism;Phase II - Conjugation of compounds;Glycosaminoglycan metabolism;Biological oxidations;Transport of small molecules;Transport and synthesis of PAPS;Transport of inorganic cations/anions and amino acids/oligopeptides;SLC-mediated transmembrane transport;Metabolism of carbohydrates;Cytosolic sulfonation of small molecules
HUMAN|HGNC=11828|UniProtKB=Q9UDY2	TJP2	Tight junction protein ZO-2;TJP2;PTN002493220;orthologs	TIGHT JUNCTION PROTEIN ZO-2 (PTHR13865:SF26)	tight junction(PC00214)	Homo sapiens	cell adhesion molecule binding(GO:0050839)	tissue homeostasis(GO:0001894);regulation of biological quality(GO:0065008);blood circulation(GO:0008015);endothelial cell differentiation(GO:0045446);protein localization to cell junction(GO:1902414);cell development(GO:0048468);cell-cell adhesion(GO:0098609);cell-cell junction organization(GO:0045216)	bicellular tight junction(GO:0005923);plasma membrane(GO:0005886)		guanylate kinase activity(GO:0004385);protein binding(GO:0005515);protein domain specific binding(GO:0019904);protein-macromolecule adaptor activity(GO:0030674);transmembrane transporter binding(GO:0044325);cadherin binding(GO:0045296);cell adhesion molecule binding(GO:0050839);protein tyrosine kinase binding(GO:1990782)	homotypic cell-cell adhesion(GO:0034109);maintenance of blood-brain barrier(GO:0035633);cell-cell junction organization(GO:0045216);GMP metabolic process(GO:0046037);GDP metabolic process(GO:0046710);intestinal absorption(GO:0050892);establishment of endothelial intestinal barrier(GO:0090557);regulation of membrane permeability(GO:0090559);cell-cell adhesion(GO:0098609);protein localization to ce…	nucleus(GO:0005634);nucleoplasm(GO:0005654);cytosol(GO:0005829);plasma membrane(GO:0005886);adherens junction(GO:0005912);bicellular tight junction(GO:0005923);cell-cell contact zone(GO:0044291)	Signal Transduction;Apoptotic cleavage of cellular proteins;RHOB GTPase cycle;Signaling by Rho GTPases;Programmed Cell Death;Apoptotic cleavage of cell adhesion proteins;RHOA GTPase cycle;Apoptotic execution phase;RHO GTPase cycle;Signaling by Hippo;Apoptosis;Signaling by Rho GTPases, Miro GTPases and RHOBTB3;RHOC GTPase cycle
HUMAN|HGNC=24892|UniProtKB=Q6P4E1	CASC4	Protein GOLM2;GOLM2;PTN002496705;orthologs	PROTEIN GOLM2 (PTHR15896:SF7)		Homo sapiens							Golgi apparatus(GO:0005794);membrane(GO:0016020)
HUMAN|HGNC=6133|UniProtKB=O14498	ISLR	Immunoglobulin superfamily containing leucine-rich repeat protein;ISLR;PTN002519780;orthologs	IMMUNOGLOBULIN SUPERFAMILY CONTAINING LEUCINE-RICH REPEAT PROTEIN (PTHR24366:SF14)	immunoglobulin superfamily cell adhesion molecule(PC00125)	Homo sapiens						cell adhesion(GO:0007155)	extracellular region(GO:0005576);platelet alpha granule lumen(GO:0031093);extracellular exosome(GO:0070062)	Response to elevated platelet cytosolic Ca2+;Hemostasis;Platelet activation, signaling and aggregation;Platelet degranulation
HUMAN|HGNC=17382|UniProtKB=Q7Z6B7	SRGAP1	SLIT-ROBO Rho GTPase-activating protein 1;SRGAP1;PTN002494162;orthologs	SLIT-ROBO RHO GTPASE-ACTIVATING PROTEIN 1 (PTHR14166:SF15)	GTPase-activating protein(PC00257)	Homo sapiens		negative regulation of cell migration(GO:0030336)	cytoplasm(GO:0005737)	Axon guidance mediated by Slit/Robo->Slit-Robo GTPase activating protein;;PDGF signaling pathway->GTPase-activating protein Rho;;;	GTPase activator activity(GO:0005096);protein binding(GO:0005515)	signal transduction(GO:0007165);negative regulation of cell migration(GO:0030336)	cytoplasm(GO:0005737);cytosol(GO:0005829)	Signal Transduction;Inactivation of CDC42 and RAC1;Signaling by Rho GTPases;Developmental Biology;Axon guidance;RAC1 GTPase cycle;CDC42 GTPase cycle;RHOA GTPase cycle;Nervous system development;RHO GTPase cycle;Signaling by ROBO receptors;Signaling by Rho GTPases, Miro GTPases and RHOBTB3
HUMAN|HGNC=10662|UniProtKB=O00560	SDCBP	Syntenin-1;SDCBP;PTN002487632;orthologs	SYNTENIN-1 (PTHR12345:SF10)	membrane trafficking regulatory protein(PC00151)	Homo sapiens			cytoplasm(GO:0005737);plasma membrane(GO:0005886)		frizzled binding(GO:0005109);interleukin-5 receptor binding(GO:0005137);protein binding(GO:0005515);phosphatidylinositol-4,5-bisphosphate binding(GO:0005546);cytoskeletal anchor activity(GO:0008093);growth factor binding(GO:0019838);ionotropic glutamate receptor binding(GO:0035255);neurexin family protein binding(GO:0042043);identical protein binding(GO:0042802);protein-containing complex binding…	negative regulation of transcription by RNA polymerase II(GO:0000122);negative regulation of receptor internalization(GO:0002091);protein targeting to membrane(GO:0006612);substrate-dependent cell migration, cell extension(GO:0006930);Ras protein signal transduction(GO:0007265);chemical synaptic transmission(GO:0007268);regulation of mitotic cell cycle(GO:0007346);positive regulation of cell popu…	extracellular region(GO:0005576);extracellular space(GO:0005615);nucleus(GO:0005634);nucleoplasm(GO:0005654);cytoplasm(GO:0005737);endoplasmic reticulum membrane(GO:0005789);cytosol(GO:0005829);cytoskeleton(GO:0005856);plasma membrane(GO:0005886);interleukin-5 receptor complex(GO:0005895);adherens junction(GO:0005912);focal adhesion(GO:0005925);membrane(GO:0016020);nuclear membrane(GO:0031965);az…	Neurofascin interactions;EPH-Ephrin signaling;Programmed Cell Death;Ephrin signaling;Developmental Biology;Axon guidance;RIPK1-mediated regulated necrosis;L1CAM interactions;Neutrophil degranulation;Immune System;Nervous system development;Regulation of necroptotic cell death;Innate Immune System;Regulated Necrosis
HUMAN|HGNC=5392|UniProtKB=P46695	IER3	Radiation-inducible immediate-early gene IEX-1;IER3;PTN002497693;orthologs	RADIATION-INDUCIBLE IMMEDIATE-EARLY GENE IEX-1 (PTHR16915:SF0)		Homo sapiens				CCKR signaling map->IEX1;;CCKR signaling map->IEX1;;CCKR signaling map->IEX1;;;;	protein binding(GO:0005515)	response to protozoan(GO:0001562);negative regulation of systemic arterial blood pressure(GO:0003085);glycolytic process(GO:0006096);regulation of DNA repair(GO:0006282);apoptotic process(GO:0006915);DNA damage response(GO:0006974);mitotic G2 DNA damage checkpoint signaling(GO:0007095);intrinsic apoptotic signaling pathway in response to DNA damage(GO:0008630);anatomical structure morphogenesis(G…	nucleus(GO:0005634);mitochondrion(GO:0005739);cytosol(GO:0005829);membrane(GO:0016020)	Signal Transduction;Intracellular signaling by second messengers;PIP3 activates AKT signaling;PI5P, PP2A and IER3 Regulate PI3K/AKT Signaling;Negative regulation of the PI3K/AKT network
HUMAN|HGNC=11925|UniProtKB=P50591	TNFSF10	Tumor necrosis factor ligand superfamily member 10;TNFSF10;PTN002479317;orthologs	TUMOR NECROSIS FACTOR LIGAND SUPERFAMILY MEMBER 10 (PTHR11471:SF27)	intercellular signal molecule(PC00207)	Homo sapiens				Apoptosis signaling pathway->TNF-related apoptosis inducing ligand;;	signaling receptor binding(GO:0005102);cytokine activity(GO:0005125);tumor necrosis factor receptor binding(GO:0005164);protein binding(GO:0005515);zinc ion binding(GO:0008270);identical protein binding(GO:0042802);TRAIL binding(GO:0045569)	apoptotic process(GO:0006915);immune response(GO:0006955);signal transduction(GO:0007165);cell-cell signaling(GO:0007267);male gonad development(GO:0008584);response to insulin(GO:0032868);positive regulation of apoptotic process(GO:0043065);positive regulation of canonical NF-kappaB signal transduction(GO:0043123);positive regulation of cysteine-type endopeptidase activity involved in apoptotic …	extracellular region(GO:0005576);plasma membrane(GO:0005886);extracellular exosome(GO:0070062)	Signal Transduction;Programmed Cell Death;CASP8 activity is inhibited;Caspase activation via Death Receptors in the presence of ligand;TRAIL signaling;RIPK1-mediated regulated necrosis;Death Receptor Signaling;Caspase activation via extrinsic apoptotic signalling pathway;Dimerization of procaspase-8;Regulation by c-FLIP;Apoptosis;Regulation of necroptotic cell death;Regulated Necrosis
HUMAN|HGNC=18070|UniProtKB=Q8WUX1	SLC38A5	Sodium-coupled neutral amino acid transporter 5;SLC38A5;PTN002505915;orthologs	SODIUM-COUPLED NEUTRAL AMINO ACID TRANSPORTER 5 (PTHR22950:SF74)	amino acid transporter(PC00046)	Homo sapiens	glycine transmembrane transporter activity(GO:0015187)	L-alpha-amino acid transmembrane transport(GO:1902475);glycine transport(GO:0015816)	plasma membrane(GO:0005886)		L-histidine transmembrane transporter activity(GO:0005290);amino acid transmembrane transporter activity(GO:0015171);L-asparagine transmembrane transporter activity(GO:0015182);L-glutamine transmembrane transporter activity(GO:0015186);glycine transmembrane transporter activity(GO:0015187);L-serine transmembrane transporter activity(GO:0015194);alanine transmembrane transporter activity(GO:002285…	amino acid transport(GO:0006865);asparagine transport(GO:0006867);glutamine transport(GO:0006868);neutral amino acid transport(GO:0015804);glycine transport(GO:0015816);L-serine transport(GO:0015825);serine transport(GO:0032329);amino acid export across plasma membrane(GO:0032973);sodium ion transmembrane transport(GO:0035725);L-histidine transmembrane transport(GO:0089709);amino acid import acro…	plasma membrane(GO:0005886)	Transport of inorganic cations/anions and amino acids/oligopeptides;Amino acid transport across the plasma membrane;SLC-mediated transmembrane transport;Transport of small molecules
HUMAN|HGNC=27405|UniProtKB=Q6UXI9	NPNT	Nephronectin;NPNT;PTN002513954;orthologs	NEPHRONECTIN (PTHR24050:SF19)		Homo sapiens					integrin binding(GO:0005178);extracellular matrix structural constituent(GO:0005201);calcium ion binding(GO:0005509)	ureteric bud development(GO:0001657);branching involved in ureteric bud morphogenesis(GO:0001658);cell-matrix adhesion(GO:0007160);transforming growth factor beta receptor signaling pathway(GO:0007179);positive regulation of cell-substrate adhesion(GO:0010811);extracellular matrix organization(GO:0030198);positive regulation of transforming growth factor beta receptor signaling pathway(GO:0030511…	extracellular region(GO:0005576);basement membrane(GO:0005604);membrane(GO:0016020);smooth muscle contractile fiber(GO:0030485);collagen-containing extracellular matrix(GO:0062023);extracellular exosome(GO:0070062)	Formation of the nephric duct;Formation of the ureteric bud;Developmental Biology;Kidney development
HUMAN|HGNC=404|UniProtKB=P05091	ALDH2	Aldehyde dehydrogenase, mitochondrial;ALDH2;PTN002482037;orthologs	ALDEHYDE DEHYDROGENASE, MITOCHONDRIAL (PTHR11699:SF233)	dehydrogenase(PC00092)	Homo sapiens	oxidoreductase activity(GO:0016491)			5-Hydroxytryptamine degredation->Aldehyde Dehydrogenase;;	aldehyde dehydrogenase (NAD+) activity(GO:0004029);aldehyde dehydrogenase [NAD(P)+] activity(GO:0004030);phenylacetaldehyde dehydrogenase (NAD+) activity(GO:0008957);electron transfer activity(GO:0009055);nitroglycerin reductase activity(GO:0018547);glyceraldehyde-3-phosphate dehydrogenase (NAD+) (non-phosphorylating) activity(GO:0043878);NAD binding(GO:0051287);carboxylesterase activity(GO:01064…	carbohydrate metabolic process(GO:0005975);alcohol metabolic process(GO:0006066);ethanol catabolic process(GO:0006068);aldehyde catabolic process(GO:0046185);regulation of dopamine biosynthetic process(GO:1903179);regulation of serotonin biosynthetic process(GO:1905627)	mitochondrion(GO:0005739);mitochondrial matrix(GO:0005759);extracellular exosome(GO:0070062)	Ethanol oxidation;Metabolism;Phase I - Functionalization of compounds;Neuronal System;Muscle contraction;Transmission across Chemical Synapses;Biological oxidations;Neurotransmitter clearance;Metabolism of proteins;Serotonin clearance from the synaptic cleft;Metabolism of serotonin;Mitochondrial protein degradation;Smooth Muscle Contraction
HUMAN|HGNC=1665|UniProtKB=Q14108	SCARB2	Lysosome membrane protein 2;SCARB2;PTN002484611;orthologs	LYSOSOME MEMBRANE PROTEIN 2 (PTHR11923:SF51)	membrane trafficking regulatory protein(PC00151)	Homo sapiens	cargo receptor activity(GO:0038024)		cytoplasm(GO:0005737)		virus receptor activity(GO:0001618);phosphatidylserine binding(GO:0001786);transmembrane signaling receptor activity(GO:0004888);scavenger receptor activity(GO:0005044);protein binding(GO:0005515);cholesterol binding(GO:0015485);enzyme binding(GO:0019899);phosphatidylcholine binding(GO:0031210);cargo receptor activity(GO:0038024);protein homodimerization activity(GO:0042803);protein-folding chape…	protein targeting to lysosome(GO:0006622);receptor-mediated endocytosis(GO:0006898);sensory perception of sound(GO:0007605);positive regulation of neuron projection development(GO:0010976);aminophospholipid transport(GO:0015917);regulation of carbohydrate catabolic process(GO:0043470);symbiont entry into host cell(GO:0046718);endosome to plasma membrane protein transport(GO:0099638);regulation of…	Golgi membrane(GO:0000139);cytoplasm(GO:0005737);lysosomal membrane(GO:0005765);endoplasmic reticulum membrane(GO:0005789);plasma membrane(GO:0005886);focal adhesion(GO:0005925);endosome membrane(GO:0010008);membrane(GO:0016020);endocytic vesicle membrane(GO:0030666);clathrin-coated endocytic vesicle membrane(GO:0030669);late endosome membrane(GO:0031902);lysosomal lumen(GO:0043202);extracellular…	Membrane Trafficking;Vesicle-mediated transport;Clathrin-mediated endocytosis;Cargo recognition for clathrin-mediated endocytosis
HUMAN|HGNC=4096|UniProtKB=O75293	GADD45B	Growth arrest and DNA damage-inducible protein GADD45 beta;GADD45B;PTN002470611;orthologs	GROWTH ARREST AND DNA DAMAGE-INDUCIBLE PROTEIN GADD45 BETA (PTHR10411:SF5)		Homo sapiens		regulation of cell cycle(GO:0051726)	nucleus(GO:0005634);cytoplasm(GO:0005737)	p53 pathway->Growth arrest and DNA-damage-inducible, alpha;;p53 pathway->Growth arrest and DNA-damage-inducible, alpha;;;	protein binding(GO:0005515)	apoptotic process(GO:0006915);cell differentiation(GO:0030154);positive regulation of apoptotic process(GO:0043065);positive regulation of JNK cascade(GO:0046330);regulation of cell cycle(GO:0051726);positive regulation of p38MAPK cascade(GO:1900745)	nucleus(GO:0005634);cytoplasm(GO:0005737)
HUMAN|HGNC=1662|UniProtKB=P28906	CD34	Hematopoietic progenitor cell antigen CD34;CD34;PTN002497625;orthologs	HEMATOPOIETIC PROGENITOR CELL ANTIGEN CD34 (PTHR16677:SF1)	cell adhesion molecule(PC00069)	Homo sapiens					protein binding(GO:0005515);carbohydrate binding(GO:0030246);sulfate binding(GO:0043199);RNA polymerase II-specific DNA-binding transcription factor binding(GO:0061629)	tissue homeostasis(GO:0001894);endothelial cell proliferation(GO:0001935);glomerular filtration(GO:0003094);endothelium development(GO:0003158);cell-matrix adhesion(GO:0007160);signal transduction(GO:0007165);positive regulation of gene expression(GO:0010628);negative regulation of gene expression(GO:0010629);hemopoiesis(GO:0030097);negative regulation of interleukin-2 production(GO:0032703);mesa…	extracellular region(GO:0005576);cytoplasm(GO:0005737);lysosome(GO:0005764);plasma membrane(GO:0005886);external side of plasma membrane(GO:0009897);basal plasma membrane(GO:0009925);apical plasma membrane(GO:0016324);glomerular endothelium fenestra(GO:0036053);intercellular bridge(GO:0045171);perinuclear region of cytoplasm(GO:0048471)
HUMAN|HGNC=25607|UniProtKB=Q9NV29	TMEM100	Transmembrane protein 100;TMEM100;PTN002497028;orthologs	TRANSMEMBRANE PROTEIN 100 (PTHR16100:SF5)		Homo sapiens		cellular response to BMP stimulus(GO:0071773)	plasma membrane(GO:0005886)		molecular_function(GO:0003674);protein binding(GO:0005515)	angiogenesis(GO:0001525);vasculogenesis(GO:0001570);in utero embryonic development(GO:0001701);epithelial to mesenchymal transition involved in endocardial cushion formation(GO:0003198);Notch signaling pathway(GO:0007219);BMP signaling pathway(GO:0030509);positive regulation of endothelial cell differentiation(GO:0045603);regulation of calcium-mediated signaling(GO:0050848);positive regulation of…	endoplasmic reticulum(GO:0005783);plasma membrane(GO:0005886);perikaryon(GO:0043204);perinuclear region of cytoplasm(GO:0048471)
HUMAN|HGNC=18757|UniProtKB=O94955	RHOBTB3	Rho-related BTB domain-containing protein 3;RHOBTB3;PTN002514677;orthologs	RHO-RELATED BTB DOMAIN-CONTAINING PROTEIN 3 (PTHR24413:SF229)	ubiquitin-protein ligase(PC00234)	Homo sapiens	ubiquitin protein ligase binding(GO:0031625)	proteasome-mediated ubiquitin-dependent protein catabolic process(GO:0043161);regulation of proteolysis(GO:0030162)	cytoplasm(GO:0005737)		GTPase activity(GO:0003924);protein binding(GO:0005515);ATP binding(GO:0005524);ATP hydrolysis activity(GO:0016887);small GTPase binding(GO:0031267);ubiquitin protein ligase binding(GO:0031625)	male gonad development(GO:0008584);regulation of proteolysis(GO:0030162);retrograde transport, endosome to Golgi(GO:0042147);proteasome-mediated ubiquitin-dependent protein catabolic process(GO:0043161)	cytoplasm(GO:0005737);cytosol(GO:0005829);trans-Golgi network membrane(GO:0032588);extracellular exosome(GO:0070062)	Membrane Trafficking;Vesicle-mediated transport;Signal Transduction;Intra-Golgi and retrograde Golgi-to-ER traffic;Signaling by Rho GTPases, Miro GTPases and RHOBTB3;RHOBTB3 ATPase cycle;Retrograde transport at the Trans-Golgi-Network
HUMAN|HGNC=23664|UniProtKB=Q5TCZ1	SH3PXD2A	SH3 and PX domain-containing protein 2A;SH3PXD2A;PTN002496426;orthologs	SH3 AND PX DOMAIN-CONTAINING PROTEIN 2A (PTHR15706:SF2)	scaffold/adaptor protein(PC00226)	Homo sapiens					protease binding(GO:0002020);protein binding(GO:0005515);phosphatidylinositol-4,5-bisphosphate binding(GO:0005546);phosphatidylinositol-5-phosphate binding(GO:0010314);superoxide-generating NADPH oxidase activator activity(GO:0016176);phosphatidylinositol-3-phosphate binding(GO:0032266);phosphatidylinositol-3,4-bisphosphate binding(GO:0043325);phosphatidylinositol-4-phosphate binding(GO:0070273)	in utero embryonic development(GO:0001701);superoxide metabolic process(GO:0006801);superoxide anion generation(GO:0042554);osteoclast fusion(GO:0072675)	podosome(GO:0002102);cytoplasm(GO:0005737);cytosol(GO:0005829);cell projection(GO:0042995);anchoring junction(GO:0070161)	RHO GTPase cycle;Signal Transduction;Extracellular matrix organization;Signaling by Rho GTPases, Miro GTPases and RHOBTB3;Invadopodia formation;Signaling by Rho GTPases;CDC42 GTPase cycle
HUMAN|HGNC=10249|UniProtKB=Q9Y6N7	ROBO1	Roundabout homolog 1;ROBO1;PTN002543355;orthologs	ROUNDABOUT HOMOLOG 1 (PTHR12231:SF243)	immunoglobulin superfamily cell adhesion molecule(PC00125)	Homo sapiens				Axon guidance mediated by Slit/Robo->Roundabout;;	protein binding(GO:0005515);axon guidance receptor activity(GO:0008046);LRR domain binding(GO:0030275);identical protein binding(GO:0042802)	cell migration involved in sprouting angiogenesis(GO:0002042);heart induction(GO:0003129);outflow tract septum morphogenesis(GO:0003148);aortic valve morphogenesis(GO:0003180);pulmonary valve morphogenesis(GO:0003184);endocardial cushion formation(GO:0003272);activation of cysteine-type endopeptidase activity involved in apoptotic process(GO:0006919);cell adhesion(GO:0007155);homophilic cell adhe…	cytoplasm(GO:0005737);plasma membrane(GO:0005886);cell surface(GO:0009986);axon(GO:0030424);endoplasmic reticulum-Golgi intermediate compartment membrane(GO:0033116);neuron projection(GO:0043005)	Regulation of expression of SLITs and ROBOs;Inactivation of CDC42 and RAC1;Role of ABL in ROBO-SLIT signaling;Regulation of commissural axon pathfinding by SLIT and ROBO;Activation of RAC1;SLIT2:ROBO1 increases RHOA activity;Developmental Biology;Axon guidance;Nervous system development;Netrin-1 signaling;Signaling by ROBO receptors;Regulation of cortical dendrite branching
HUMAN|HGNC=8043|UniProtKB=Q02818	NUCB1	Nucleobindin-1;NUCB1;PTN002499173;orthologs	NUCLEOBINDIN-1 (PTHR19237:SF21)	calmodulin-related(PC00061)	Homo sapiens	calcium ion binding(GO:0005509)		extracellular space(GO:0005615);vesicle(GO:0031982);endoplasmic reticulum-Golgi intermediate compartment(GO:0005793)		G-protein alpha-subunit binding(GO:0001965);DNA binding(GO:0003677);guanyl-nucleotide exchange factor activity(GO:0005085);calcium ion binding(GO:0005509);protein binding(GO:0005515)	small GTPase-mediated signal transduction(GO:0007264)	extracellular space(GO:0005615);endoplasmic reticulum lumen(GO:0005788);endoplasmic reticulum-Golgi intermediate compartment(GO:0005793);Golgi apparatus(GO:0005794);membrane(GO:0016020);extracellular exosome(GO:0070062)	Post-translational protein phosphorylation;Regulation of Insulin-like Growth Factor (IGF) transport and uptake by Insulin-like Growth Factor Binding Proteins (IGFBPs);Post-translational protein modification;Metabolism of proteins
HUMAN|HGNC=4606|UniProtKB=P30101	PDIA3	Protein disulfide-isomerase A3;PDIA3;PTN002498154;orthologs	PROTEIN DISULFIDE-ISOMERASE A3 (PTHR18929:SF132)	chaperone(PC00072)	Homo sapiens	protein disulfide isomerase activity(GO:0003756)	protein folding(GO:0006457);response to endoplasmic reticulum stress(GO:0034976)	endoplasmic reticulum(GO:0005783)		RNA binding(GO:0003723);protein disulfide isomerase activity(GO:0003756);cysteine-type endopeptidase activity(GO:0004197);phospholipase C activity(GO:0004629);protein binding(GO:0005515);protein-disulfide reductase activity(GO:0015035);disulfide oxidoreductase activity(GO:0015036);identical protein binding(GO:0042802)	adaptive immune response(GO:0002250);peptide antigen assembly with MHC class I protein complex(GO:0002502);protein folding(GO:0006457);protein folding in endoplasmic reticulum(GO:0034975);response to endoplasmic reticulum stress(GO:0034976);platelet aggregation(GO:0070527);extrinsic apoptotic signaling pathway(GO:0097191);cellular response to interleukin-7(GO:0098761);positive regulation of extri…	extracellular space(GO:0005615);nucleus(GO:0005634);endoplasmic reticulum(GO:0005783);endoplasmic reticulum lumen(GO:0005788);focal adhesion(GO:0005925);cell surface(GO:0009986);melanosome(GO:0042470);MHC class I peptide loading complex(GO:0042824);phagocytic vesicle(GO:0045335);recycling endosome membrane(GO:0055038);Tapasin-ERp57 complex(GO:0061779);extracellular exosome(GO:0070062)	Asparagine N-linked glycosylation;N-glycan trimming in the ER and Calnexin/Calreticulin cycle;Adaptive Immune System;Post-translational protein modification;Metabolism of proteins;Calnexin/calreticulin cycle;Class I MHC mediated antigen processing & presentation;Antigen Presentation: Folding, assembly and peptide loading of class I MHC;Immune System;Antigen processing-Cross presentation;ER-Phagos…
HUMAN|HGNC=248|UniProtKB=Q99541	PLIN2	Perilipin-2;PLIN2;PTN002493634;orthologs	PERILIPIN-2 (PTHR14024:SF25)	scaffold/adaptor protein(PC00226)	Homo sapiens		lipid storage(GO:0019915);regulation of localization(GO:0032879);positive regulation of biological process(GO:0048518)	lipid droplet(GO:0005811);cytosol(GO:0005829)		protein binding(GO:0005515)	response to xenobiotic stimulus(GO:0009410);positive regulation of sequestering of triglyceride(GO:0010890);response to organic cyclic compound(GO:0014070);long-chain fatty acid transport(GO:0015909);lipid storage(GO:0019915);cellular response to glucose starvation(GO:0042149);lipid droplet disassembly(GO:1905691)	extracellular region(GO:0005576);nucleus(GO:0005634);endoplasmic reticulum(GO:0005783);lipid droplet(GO:0005811);cytosol(GO:0005829);plasma membrane(GO:0005886)	PPARA activates gene expression;Metabolism;Late endosomal microautophagy;Autophagy;Chaperone Mediated Autophagy;Macroautophagy;Lipophagy;Metabolism of lipids;Regulation of lipid metabolism by PPARalpha;Selective autophagy
HUMAN|HGNC=9868|UniProtKB=Q99969	RARRES2	Retinoic acid receptor responder protein 2;RARRES2;PTN002495494;orthologs	RETINOIC ACID RECEPTOR RESPONDER PROTEIN 2 (PTHR15106:SF2)		Homo sapiens					signaling receptor binding(GO:0005102);protein binding(GO:0005515)	retinoid metabolic process(GO:0001523);positive regulation of protein phosphorylation(GO:0001934);chemotaxis(GO:0006935);inflammatory response(GO:0006954);insulin receptor signaling pathway(GO:0008286);positive regulation of macrophage chemotaxis(GO:0010759);antifungal humoral response(GO:0019732);cell differentiation(GO:0030154);innate immune response(GO:0045087);positive regulation of fat cell …	extracellular region(GO:0005576);extracellular space(GO:0005615);extracellular matrix(GO:0031012);platelet dense granule lumen(GO:0031089);collagen-containing extracellular matrix(GO:0062023)	Response to elevated platelet cytosolic Ca2+;Hemostasis;Platelet activation, signaling and aggregation;Platelet degranulation
HUMAN|HGNC=7774|UniProtKB=O94916	NFAT5	Nuclear factor of activated T-cells 5;NFAT5;PTN002488617;orthologs	NUCLEAR FACTOR OF ACTIVATED T-CELLS 5 (PTHR12533:SF10)	Rel homology transcription factor(PC00252)	Homo sapiens	RNA polymerase II cis-regulatory region sequence-specific DNA binding(GO:0000978);transcription factor binding(GO:0008134);DNA-binding transcription factor activity, RNA polymerase II-specific(GO:0000981)	calcineurin-mediated signaling(GO:0097720);cytokine production(GO:0001816);regulation of transcription by RNA polymerase II(GO:0006357)	transcription regulator complex(GO:0005667)	Inflammation mediated by chemokine and cytokine signaling pathway->Nuclear factor of activated T cells;;	RNA polymerase II cis-regulatory region sequence-specific DNA binding(GO:0000978);DNA-binding transcription factor activity, RNA polymerase II-specific(GO:0000981);DNA-binding transcription activator activity, RNA polymerase II-specific(GO:0001228);chromatin binding(GO:0003682);DNA-binding transcription factor activity(GO:0003700);protein binding(GO:0005515);transcription factor binding(GO:000813…	cytokine production(GO:0001816);regulation of transcription by RNA polymerase II(GO:0006357);transcription by RNA polymerase II(GO:0006366);DNA damage response(GO:0006974);signal transduction(GO:0007165);positive regulation of gene expression(GO:0010628);calcineurin-NFAT signaling cascade(GO:0033173);positive regulation of canonical NF-kappaB signal transduction(GO:0043123);positive regulation of…	chromatin(GO:0000785);nucleus(GO:0005634);nucleoplasm(GO:0005654);transcription regulator complex(GO:0005667);cytosol(GO:0005829)
HUMAN|HGNC=30142|UniProtKB=Q99988	GDF15	Growth_differentiation factor 15;GDF15;PTN002483794;orthologs	GROWTH_DIFFERENTIATION FACTOR 15 (PTHR11848:SF78)	growth factor(PC00112)	Homo sapiens	cytokine activity(GO:0005125)		extracellular space(GO:0005615)	TGF-beta signaling pathway->Transforming growth factor beta;;	cytokine activity(GO:0005125);hormone activity(GO:0005179);protein binding(GO:0005515);growth factor activity(GO:0008083);protein homodimerization activity(GO:0042803)	reduction of food intake in response to dietary excess(GO:0002023);negative regulation of leukocyte migration(GO:0002686);signal transduction(GO:0007165);transforming growth factor beta receptor signaling pathway(GO:0007179);cell-cell signaling(GO:0007267);negative regulation of transforming growth factor beta receptor signaling pathway(GO:0030512);negative regulation of appetite(GO:0032099);nega…	extracellular region(GO:0005576);extracellular space(GO:0005615);nucleus(GO:0005634);cytoplasm(GO:0005737);Golgi apparatus(GO:0005794);collagen-containing extracellular matrix(GO:0062023);extracellular exosome(GO:0070062)
HUMAN|HGNC=29094|UniProtKB=O75153	CLU	Clustered mitochondria protein homolog;CLUH;PTN002489000;orthologs	CLUSTERED MITOCHONDRIA PROTEIN HOMOLOG (PTHR12601:SF6)	translation initiation factor(PC00224)	Homo sapiens			cytoplasm(GO:0005737)		mRNA binding(GO:0003729)	mitochondrion organization(GO:0007005);intracellular distribution of mitochondria(GO:0048312)	cytoplasm(GO:0005737)
HUMAN|HGNC=2063|UniProtKB=O15247	CLIC2	Chloride intracellular channel protein 2;CLIC2;PTN002538246;orthologs	CHLORIDE INTRACELLULAR CHANNEL PROTEIN 2 (PTHR43920:SF4)	ion channel(PC00133)	Homo sapiens	chloride channel activity(GO:0005254)	chloride transport(GO:0006821)	cytoplasm(GO:0005737);membrane(GO:0016020)		glutathione peroxidase activity(GO:0004602);chloride channel activity(GO:0005254);protein binding(GO:0005515)	chloride transport(GO:0006821);signal transduction(GO:0007165);regulation of release of sequestered calcium ion into cytosol by sarcoplasmic reticulum(GO:0010880);regulation of cardiac muscle contraction by regulation of the release of sequestered calcium ion(GO:0010881);positive regulation of binding(GO:0051099);negative regulation of ryanodine-sensitive calcium-release channel activity(GO:00603…	nucleus(GO:0005634);nucleoplasm(GO:0005654);cytoplasm(GO:0005737);cytosol(GO:0005829);plasma membrane(GO:0005886);membrane(GO:0016020);chloride channel complex(GO:0034707)	Cardiac conduction;Ion homeostasis;Stimuli-sensing channels;Ion channel transport;Muscle contraction;Transport of small molecules
HUMAN|HGNC=4602|UniProtKB=P09341	CXCL1	Growth-regulated alpha protein;CXCL1;PTN002468774;orthologs	GROWTH-REGULATED ALPHA PROTEIN (PTHR12015:SF192)	cytokine(PC00083)	Homo sapiens				CCKR signaling map->CXCL1;;CCKR signaling map->CXCL1;;;	signaling receptor binding(GO:0005102);protein binding(GO:0005515);chemokine activity(GO:0008009);enzyme activator activity(GO:0008047);growth factor activity(GO:0008083);CXCR chemokine receptor binding(GO:0045236)	chemotaxis(GO:0006935);inflammatory response(GO:0006954);signal transduction(GO:0007165);G protein-coupled receptor signaling pathway(GO:0007186);nervous system development(GO:0007399);negative regulation of cell population proliferation(GO:0008285);actin cytoskeleton organization(GO:0030036);neutrophil chemotaxis(GO:0030593);intracellular signal transduction(GO:0035556);antimicrobial humoral imm…	extracellular region(GO:0005576);extracellular space(GO:0005615);specific granule lumen(GO:0035580);tertiary granule lumen(GO:1904724)	Signal Transduction;Peptide ligand-binding receptors;G alpha (i) signalling events;GPCR ligand binding;Class A/1 (Rhodopsin-like receptors);Cytokine Signaling in Immune system;Neutrophil degranulation;Interleukin-10 signaling;Signaling by Interleukins;Chemokine receptors bind chemokines;Immune System;Signaling by GPCR;Innate Immune System;GPCR downstream signalling
HUMAN|HGNC=7784|UniProtKB=Q12857	NFIA	Nuclear factor 1 A-type;NFIA;PTN002479558;orthologs	NUCLEAR FACTOR 1 A-TYPE (PTHR11492:SF6)	DNA-binding transcription factor(PC00218)	Homo sapiens	RNA polymerase II cis-regulatory region sequence-specific DNA binding(GO:0000978);DNA-binding transcription factor activity, RNA polymerase II-specific(GO:0000981)	regulation of transcription by RNA polymerase II(GO:0006357)	nucleus(GO:0005634)		RNA polymerase II cis-regulatory region sequence-specific DNA binding(GO:0000978);DNA-binding transcription factor activity, RNA polymerase II-specific(GO:0000981);DNA-binding transcription activator activity, RNA polymerase II-specific(GO:0001228);chromatin binding(GO:0003682);DNA-binding transcription factor activity(GO:0003700);DNA-binding transcription factor binding(GO:0140297)	cell morphogenesis(GO:0000902);DNA replication(GO:0006260);regulation of DNA-templated transcription(GO:0006355);regulation of transcription by RNA polymerase II(GO:0006357);response to wounding(GO:0009611);exit from mitosis(GO:0010458);gene expression(GO:0010467);glial cell proliferation(GO:0014009);viral genome replication(GO:0019079);glial cell fate specification(GO:0021780);BMP signaling path…	chromatin(GO:0000785);nucleus(GO:0005634);nucleoplasm(GO:0005654);cell junction(GO:0030054)	RNA Polymerase III Transcription Termination;RNA Polymerase III Abortive And Retractive Initiation;Gene expression (Transcription);RNA Polymerase III Transcription
HUMAN|HGNC=10618|UniProtKB=P13500	CCL2	C-C motif chemokine 2;CCL2;PTN002485868;orthologs	C-C MOTIF CHEMOKINE 2 (PTHR12015:SF98)	cytokine(PC00083)	Homo sapiens	cytokine activity(GO:0005125);chemokine receptor binding(GO:0042379)	inflammatory response(GO:0006954);granulocyte migration(GO:0097530);G protein-coupled receptor signaling pathway(GO:0007186);cytokine-mediated signaling pathway(GO:0019221);leukocyte chemotaxis(GO:0030595);positive regulation of GTPase activity(GO:0043547);antimicrobial humoral immune response mediated by antimicrobial peptide(GO:0061844);positive regulation of cell migration(GO:0030335)	extracellular space(GO:0005615)	Inflammation mediated by chemokine and cytokine signaling pathway->Chemokine;;	protein kinase activity(GO:0004672);signaling receptor binding(GO:0005102);protein binding(GO:0005515);chemokine activity(GO:0008009);CCR2 chemokine receptor binding(GO:0031727);CCR chemokine receptor binding(GO:0048020)	angiogenesis(GO:0001525);monocyte chemotaxis(GO:0002548);protein phosphorylation(GO:0006468);chemotaxis(GO:0006935);inflammatory response(GO:0006954);humoral immune response(GO:0006959);cytoskeleton organization(GO:0007010);cell adhesion(GO:0007155);signal transduction(GO:0007165);cell surface receptor signaling pathway(GO:0007166);G protein-coupled receptor signaling pathway(GO:0007186);G protei…	extracellular region(GO:0005576);extracellular space(GO:0005615)	Interleukin-4 and Interleukin-13 signaling;Cytokine Signaling in Immune system;Signaling by GPCR;Signaling by Interleukins;Cellular responses to stress;Unfolded Protein Response (UPR);KEAP1-NFE2L2 pathway;Cellular response to chemical stress;Nuclear events mediated by NFE2L2;ATF4 activates genes in response to endoplasmic reticulum stress;Class A/1 (Rhodopsin-like receptors);Cellular responses to…
HUMAN|HGNC=381|UniProtKB=P15121	AKR1B1	Aldo-keto reductase family 1 member B1;AKR1B1;PTN002482531;orthologs	ALDO-KETO REDUCTASE FAMILY 1 MEMBER B1 (PTHR11732:SF294)	reductase(PC00198)	Homo sapiens	oxidoreductase activity, acting on the CH-OH group of donors, NAD or NADP as acceptor(GO:0016616)		cytosol(GO:0005829)		retinal dehydrogenase activity(GO:0001758);aldose reductase (NADPH) activity(GO:0004032);protein binding(GO:0005515);electron transfer activity(GO:0009055);prostaglandin H2 endoperoxidase reductase activity(GO:0036130);glyceraldehyde oxidoreductase activity(GO:0043795);allyl-alcohol dehydrogenase activity(GO:0047655);L-glucuronate reductase activity(GO:0047939);glycerol dehydrogenase (NADP+) acti…	retinoid metabolic process(GO:0001523);epithelial cell maturation(GO:0002070);renal water homeostasis(GO:0003091);carbohydrate metabolic process(GO:0005975);prostaglandin metabolic process(GO:0006693);C21-steroid hormone biosynthetic process(GO:0006700);L-ascorbic acid biosynthetic process(GO:0019853);regulation of urine volume(GO:0035809);retinol metabolic process(GO:0042572);negative regulation…	extracellular space(GO:0005615);nucleoplasm(GO:0005654);cytosol(GO:0005829);extracellular exosome(GO:0070062)	Fructose biosynthesis;Metabolism of lipids;Fructose metabolism;Pregnenolone biosynthesis;Metabolism of steroids;Metabolism of carbohydrates;Metabolism of steroid hormones;Metabolism
HUMAN|HGNC=24012|UniProtKB=Q9BRS8	LARP6	La-related protein 6;LARP6;PTN002503873;orthologs	LA-RELATED PROTEIN 6 (PTHR22792:SF71)	RNA metabolism protein(PC00031)	Homo sapiens	mRNA binding(GO:0003729)		nucleus(GO:0005634)		mRNA binding(GO:0003729);protein binding(GO:0005515);myosin binding(GO:0017022);RNA stem-loop binding(GO:0035613);mRNA 5'-UTR binding(GO:0048027);sequence-specific mRNA binding(GO:1990825)	RNA processing(GO:0006396);regulation of translation(GO:0006417);positive regulation of collagen biosynthetic process(GO:0032967)	nucleus(GO:0005634);cytoplasm(GO:0005737);ribonucleoprotein complex(GO:1990904)
HUMAN|HGNC=9841|UniProtKB=Q15311	RBP1	RalA-binding protein 1;RALBP1;PTN002489682;orthologs	RALA-BINDING PROTEIN 1 (PTHR12783:SF5)	GTPase-activating protein(PC00257)	Homo sapiens					GTPase activator activity(GO:0005096);protein binding(GO:0005515);ATP binding(GO:0005524);ABC-type xenobiotic transporter activity(GO:0008559);ABC-type glutathione S-conjugate transporter activity(GO:0015431);transmembrane transporter activity(GO:0022857);small GTPase binding(GO:0031267);ATPase-coupled transmembrane transporter activity(GO:0042626);xenobiotic transmembrane transporter activity(GO…	positive regulation of protein phosphorylation(GO:0001934);endocytosis(GO:0006897);chemotaxis(GO:0006935);small GTPase-mediated signal transduction(GO:0007264);regulation of Cdc42 protein signal transduction(GO:0032489);regulation of GTPase activity(GO:0043087);positive regulation of GTPase activity(GO:0043547);regulation of small GTPase mediated signal transduction(GO:0051056);transmembrane tran…	spindle pole(GO:0000922);nucleoplasm(GO:0005654);mitochondrion(GO:0005739);cytosol(GO:0005829);plasma membrane(GO:0005886);membrane(GO:0016020);nuclear body(GO:0016604)	RHO GTPase cycle;Signal Transduction;Signaling by Rho GTPases, Miro GTPases and RHOBTB3;Signaling by Rho GTPases;RAC1 GTPase cycle;CDC42 GTPase cycle
HUMAN|HGNC=7786|UniProtKB=P08651	NFIC	Nuclear factor 1 C-type;NFIC;PTN002479559;orthologs	NUCLEAR FACTOR 1 C-TYPE (PTHR11492:SF2)	DNA-binding transcription factor(PC00218)	Homo sapiens	RNA polymerase II cis-regulatory region sequence-specific DNA binding(GO:0000978);DNA-binding transcription factor activity, RNA polymerase II-specific(GO:0000981)	regulation of transcription by RNA polymerase II(GO:0006357)	nucleus(GO:0005634)		RNA polymerase II cis-regulatory region sequence-specific DNA binding(GO:0000978);DNA-binding transcription factor activity, RNA polymerase II-specific(GO:0000981);DNA-binding transcription activator activity, RNA polymerase II-specific(GO:0001228);DNA-binding transcription factor activity(GO:0003700);protein binding(GO:0005515);sequence-specific double-stranded DNA binding(GO:1990837)	negative regulation of transcription by RNA polymerase II(GO:0000122);DNA replication(GO:0006260);regulation of transcription by RNA polymerase II(GO:0006357);transcription by RNA polymerase II(GO:0006366);positive regulation of transcription by RNA polymerase II(GO:0045944)	chromatin(GO:0000785);fibrillar center(GO:0001650);nucleus(GO:0005634);nucleoplasm(GO:0005654)	RNA Polymerase III Transcription Termination;RNA Polymerase III Abortive And Retractive Initiation;Gene expression (Transcription);RNA Polymerase III Transcription
HUMAN|HGNC=618|UniProtKB=O14791	APOL1	Apolipoprotein L1;APOL1;PTN002493789;orthologs	APOLIPOPROTEIN L1 (PTHR14096:SF55)	apolipoprotein(PC00052)	Homo sapiens	lipid binding(GO:0008289)		membrane(GO:0016020)		chloride channel activity(GO:0005254);protein binding(GO:0005515);lipid binding(GO:0008289)	lipid transport(GO:0006869);cholesterol metabolic process(GO:0008203);lipoprotein metabolic process(GO:0042157);innate immune response(GO:0045087);cytolysis by host of symbiont cells(GO:0051838);chloride transmembrane transport(GO:1902476)	extracellular region(GO:0005576);extracellular space(GO:0005615);endoplasmic reticulum lumen(GO:0005788);membrane(GO:0016020);very-low-density lipoprotein particle(GO:0034361);high-density lipoprotein particle(GO:0034364);blood microparticle(GO:0072562)	Vesicle-mediated transport;Scavenging of heme from plasma;Binding and Uptake of Ligands by Scavenger Receptors;Post-translational protein phosphorylation;Post-translational protein modification;Regulation of Insulin-like Growth Factor (IGF) transport and uptake by Insulin-like Growth Factor Binding Proteins (IGFBPs);Metabolism of proteins
HUMAN|HGNC=379|UniProtKB=Q99996	AKAP9	A-kinase anchor protein 9;AKAP9;PTN002553255;orthologs	A-KINASE ANCHOR PROTEIN 9 (PTHR44981:SF1)		Homo sapiens					DNA binding(GO:0003677);signaling receptor binding(GO:0005102);protein binding(GO:0005515);potassium channel regulator activity(GO:0015459);protein kinase A regulatory subunit binding(GO:0034237);transmembrane transporter binding(GO:0044325);molecular adaptor activity(GO:0060090)	microtubule nucleation(GO:0007020);signal transduction(GO:0007165);chemical synaptic transmission(GO:0007268);positive regulation of microtubule polymerization(GO:0031116);protein-containing complex localization(GO:0031503);positive regulation of peptidyl-serine phosphorylation(GO:0033138);response to electrical stimulus(GO:0051602);maintenance of centrosome location(GO:0051661);regulation of mem…	Golgi apparatus(GO:0005794);Golgi stack(GO:0005795);cis-Golgi network(GO:0005801);centrosome(GO:0005813);cytosol(GO:0005829);cytoskeleton(GO:0005856);voltage-gated potassium channel complex(GO:0008076);potassium channel complex(GO:0034705);neuronal cell body(GO:0043025);intracellular membrane-bounded organelle(GO:0043231);dendritic branch(GO:0044307);synaptic membrane(GO:0097060);glutamatergic sy…	Cell Cycle, Mitotic;Cilium Assembly;Oncogenic MAPK signaling;Loss of Nlp from mitotic centrosomes;G2/M Transition;Disease;Centrosome maturation;Signaling by BRAF and RAF1 fusions;AURKA Activation by TPX2;Loss of proteins required for interphase microtubule organization from the centrosome;Diseases of signal transduction by growth factor receptors and second messengers;Mitotic Prometaphase;Muscle …
HUMAN|HGNC=30668|UniProtKB=O60687	SRPX2	Sushi repeat-containing protein SRPX2;SRPX2;PTN002499751;orthologs	SUSHI REPEAT-CONTAINING PROTEIN SRPX2 (PTHR46343:SF3)		Homo sapiens	signaling receptor binding(GO:0005102)	cell-cell adhesion(GO:0098609);positive regulation of synapse assembly(GO:0051965);positive regulation of cell migration(GO:0030335)	collagen-containing extracellular matrix(GO:0062023)		signaling receptor binding(GO:0005102);extracellular matrix structural constituent(GO:0005201);protein binding(GO:0005515);hepatocyte growth factor binding(GO:0036458);identical protein binding(GO:0042802)	angiogenesis(GO:0001525);regulation of phosphorylation(GO:0042325);cell motility(GO:0048870);positive regulation of synapse assembly(GO:0051965);vocalization behavior(GO:0071625);positive regulation of cell migration involved in sprouting angiogenesis(GO:0090050);cell-cell adhesion(GO:0098609)	extracellular space(GO:0005615);cytoplasm(GO:0005737);cell surface(GO:0009986);excitatory synapse(GO:0060076);collagen-containing extracellular matrix(GO:0062023);synaptic membrane(GO:0097060)
HUMAN|HGNC=11252|UniProtKB=Q9HCB6	SPON1	Spondin-1;SPON1;PTN002477932;orthologs	SPONDIN-1 (PTHR11311:SF16)	cell adhesion molecule(PC00069)	Homo sapiens		cell adhesion(GO:0007155)	extracellular matrix(GO:0031012)		extracellular matrix structural constituent(GO:0005201);protein binding(GO:0005515);metal ion binding(GO:0046872);LBD domain binding(GO:0050693)	cell adhesion(GO:0007155);positive regulation of protein processing(GO:0010954);protein processing(GO:0016485);negative regulation of amyloid-beta formation(GO:1902430);positive regulation of amyloid precursor protein catabolic process(GO:1902993)	extracellular space(GO:0005615);endoplasmic reticulum lumen(GO:0005788);extracellular matrix(GO:0031012);collagen-containing extracellular matrix(GO:0062023)	Post-translational protein modification;Diseases of glycosylation;Defective B3GALTL causes PpS;Metabolism of proteins;Diseases of metabolism;Diseases associated with O-glycosylation of proteins;Disease;O-glycosylation of TSR domain-containing proteins;O-linked glycosylation
HUMAN|HGNC=6126|UniProtKB=Q9Y4H2	IRS2	Insulin receptor substrate 2;IRS2;PTN002472005;orthologs	INSULIN RECEPTOR SUBSTRATE 2 (PTHR10614:SF7)	scaffold/adaptor protein(PC00226)	Homo sapiens	phosphatidylinositol 3-kinase binding(GO:0043548);signaling receptor binding(GO:0005102)	insulin receptor signaling pathway(GO:0008286)	cytosol(GO:0005829);plasma membrane(GO:0005886)	Interleukin signaling pathway->Insulin receptor substrate family;;Gonadotropin-releasing hormone receptor pathway->IRS;;Insulin/IGF pathway-mitogen activated protein kinase kinase/MAP kinase cascade->Insulin receptor substrate family;;Insulin/IGF pathway-protein kinase B signaling cascade->Insulin receptor substrate family;;;;;	transmembrane receptor protein tyrosine kinase adaptor activity(GO:0005068);insulin receptor binding(GO:0005158);protein binding(GO:0005515);protein phosphatase binding(GO:0019903);protein domain specific binding(GO:0019904);phosphatidylinositol 3-kinase binding(GO:0043548);14-3-3 protein binding(GO:0071889);phosphatidylinositol 3-kinase activator activity(GO:0141038)	positive regulation of mesenchymal cell proliferation(GO:0002053);negative regulation of B cell apoptotic process(GO:0002903);glucose metabolic process(GO:0006006);signal transduction(GO:0007165);brain development(GO:0007420);positive regulation of cell population proliferation(GO:0008284);insulin receptor signaling pathway(GO:0008286);response to glucose(GO:0009749);epithelial cell migration(GO:…	cytosol(GO:0005829);plasma membrane(GO:0005886)	PI3K/AKT activation;Signaling by NTRKs;Signal attenuation;Intracellular signaling by second messengers;Signaling by NTRK1 (TRKA);Erythropoietin activates Phospholipase C gamma (PLCG);Growth hormone receptor signaling;IRS activation;Signaling by Interleukins;Erythropoietin activates Phosphoinositide-3-kinase (PI3K);PIP3 activates AKT signaling;Immune System;SOS-mediated signalling;Disease;Constitu…
HUMAN|HGNC=11760|UniProtKB=P10646	TFPI	Tissue factor pathway inhibitor;TFPI;PTN002467893;orthologs	TISSUE FACTOR PATHWAY INHIBITOR (PTHR10083:SF328)	protease inhibitor(PC00191)	Homo sapiens	serine-type endopeptidase inhibitor activity(GO:0004867)		extracellular space(GO:0005615)	Blood coagulation->Tissue Factor Pathway Inhibitor;;	endopeptidase inhibitor activity(GO:0004866);serine-type endopeptidase inhibitor activity(GO:0004867)	blood coagulation(GO:0007596);negative regulation of blood coagulation(GO:0030195);cellular response to steroid hormone stimulus(GO:0071383)	extracellular region(GO:0005576);extracellular space(GO:0005615);endoplasmic reticulum(GO:0005783);plasma membrane(GO:0005886);caveola(GO:0005901);cell surface(GO:0009986);side of membrane(GO:0098552)	Formation of Fibrin Clot (Clotting Cascade);Hemostasis;Extrinsic Pathway of Fibrin Clot Formation
HUMAN|HGNC=3601|UniProtKB=P98095	FBLN2	Fibulin-2;FBLN2;PTN002552695;orthologs	FIBULIN-2 (PTHR24039:SF32)	extracellular matrix structural protein(PC00103)	Homo sapiens					extracellular matrix structural constituent(GO:0005201);calcium ion binding(GO:0005509);protein binding(GO:0005515);extracellular matrix constituent conferring elasticity(GO:0030023);extracellular matrix binding(GO:0050840)	positive regulation of cell-substrate adhesion(GO:0010811)	extracellular region(GO:0005576);extracellular matrix(GO:0031012);collagen-containing extracellular matrix(GO:0062023);extracellular vesicle(GO:1903561)	Elastic fibre formation;Extracellular matrix organization;Molecules associated with elastic fibres
HUMAN|HGNC=6727|UniProtKB=Q16553	LY6E	Lymphocyte antigen 6E;LY6E;PTN002497725;orthologs	LYMPHOCYTE ANTIGEN 6E (PTHR16983:SF13)	protein-binding activity modulator(PC00095)	Homo sapiens			plasma membrane(GO:0005886)		protein binding(GO:0005515);acetylcholine receptor inhibitor activity(GO:0030550)	cell surface receptor signaling pathway(GO:0007166);negative regulation of viral entry into host cell(GO:0046597)	extracellular region(GO:0005576);plasma membrane(GO:0005886);side of membrane(GO:0098552)	Post-translational modification: synthesis of GPI-anchored proteins;Post-translational protein modification;Metabolism of proteins
HUMAN|HGNC=7675|UniProtKB=Q99608	NDN	Necdin;NDN;PTN002482622;orthologs	NECDIN (PTHR11736:SF10)	scaffold/adaptor protein(PC00226)	Homo sapiens		negative regulation of transcription by RNA polymerase II(GO:0000122)	nucleus(GO:0005634)		DNA binding(GO:0003677);protein binding(GO:0005515);gamma-tubulin binding(GO:0043015);promoter-specific chromatin binding(GO:1990841)	negative regulation of transcription by RNA polymerase II(GO:0000122);neuron migration(GO:0001764);respiratory system process(GO:0003016);axonal fasciculation(GO:0007413);central nervous system development(GO:0007417);glial cell migration(GO:0008347);post-embryonic development(GO:0009791);sensory perception of pain(GO:0019233);positive regulation of transcription by RNA polymerase II(GO:0045944);…	nucleus(GO:0005634);nucleoplasm(GO:0005654);centrosome(GO:0005813);cytosol(GO:0005829);protein-containing complex(GO:0032991);cell projection(GO:0042995);perikaryon(GO:0043204)	Immune System;Signaling by Interleukins;Interleukin-4 and Interleukin-13 signaling;Cytokine Signaling in Immune system
HUMAN|HGNC=30936|UniProtKB=P16415	ZFP36	Zinc finger protein 823;ZNF823;PTN002520544;orthologs	ZINC FINGER PROTEIN 823 (PTHR24379:SF27)	C2H2 zinc finger transcription factor(PC00248)	Homo sapiens	RNA polymerase II transcription regulatory region sequence-specific DNA binding(GO:0000977);DNA-binding transcription factor activity, RNA polymerase II-specific(GO:0000981)	regulation of transcription by RNA polymerase II(GO:0006357)	nucleus(GO:0005634)		RNA polymerase II transcription regulatory region sequence-specific DNA binding(GO:0000977);DNA-binding transcription factor activity, RNA polymerase II-specific(GO:0000981);metal ion binding(GO:0046872)	regulation of transcription by RNA polymerase II(GO:0006357)	nucleus(GO:0005634)
HUMAN|HGNC=36|UniProtKB=Q8N139	ABCA6	ATP-binding cassette sub-family A member 6;ABCA6;PTN002499152;orthologs	ATP-BINDING CASSETTE SUB-FAMILY A MEMBER 6 (PTHR19229:SF13)	ATP-binding cassette (ABC) transporter(PC00003)	Homo sapiens	ATPase-coupled transmembrane transporter activity(GO:0042626);lipid transporter activity(GO:0005319)	lipid transport(GO:0006869)	intracellular membrane-bounded organelle(GO:0043231)		lipid transporter activity(GO:0005319);ATP binding(GO:0005524);ATP hydrolysis activity(GO:0016887);ATPase-coupled transmembrane transporter activity(GO:0042626);ABC-type transporter activity(GO:0140359)	lipid transport(GO:0006869);transmembrane transport(GO:0055085)	Golgi membrane(GO:0000139);nucleoplasm(GO:0005654);plasma membrane(GO:0005886);intracellular membrane-bounded organelle(GO:0043231)	ABC transporters in lipid homeostasis;ABC-family proteins mediated transport;FOXO-mediated transcription;Generic Transcription Pathway;RNA Polymerase II Transcription;FOXO-mediated transcription of oxidative stress, metabolic and neuronal genes;Gene expression (Transcription);Transport of small molecules
HUMAN|HGNC=11280|UniProtKB=Q13501	SQSTM1	Sequestosome-1;SQSTM1;PTN002495476;orthologs	SEQUESTOSOME-1 (PTHR15090:SF0)		Homo sapiens	protein kinase binding(GO:0019901);K63-linked polyubiquitin modification-dependent protein binding(GO:0070530)	endosome organization(GO:0007032);mitophagy(GO:0000423)	autophagosome(GO:0005776)		protein kinase C binding(GO:0005080);protein binding(GO:0005515);zinc ion binding(GO:0008270);enzyme binding(GO:0019899);protein kinase binding(GO:0019901);protein-macromolecule adaptor activity(GO:0030674);receptor tyrosine kinase binding(GO:0030971);ubiquitin protein ligase binding(GO:0031625);ionotropic glutamate receptor binding(GO:0035255);signaling receptor activity(GO:0038023);SH2 domain b…	negative regulation of transcription by RNA polymerase II(GO:0000122);autophagy of mitochondrion(GO:0000422);mitophagy(GO:0000423);pexophagy(GO:0000425);temperature homeostasis(GO:0001659);positive regulation of protein phosphorylation(GO:0001934);immune system process(GO:0002376);response to ischemia(GO:0002931);transcription by RNA polymerase II(GO:0006366);ubiquitin-dependent protein catabolic…	phagophore assembly site(GO:0000407);P-body(GO:0000932);nucleoplasm(GO:0005654);cytoplasm(GO:0005737);mitochondrion(GO:0005739);late endosome(GO:0005770);autophagosome(GO:0005776);endoplasmic reticulum(GO:0005783);cytosol(GO:0005829);inclusion body(GO:0016234);aggresome(GO:0016235);PML body(GO:0016605);sarcomere(GO:0030017);intracellular membrane-bounded organelle(GO:0043231);intracellular non-me…	p75 NTR receptor-mediated signalling;Cytokine Signaling in Immune system;Disease;Post-translational protein modification;PINK1-PRKN Mediated Mitophagy;Diseases of signal transduction by growth factor receptors and second messengers;Signaling by Interleukins;Neddylation;Cellular responses to stress;KEAP1-NFE2L2 pathway;Pexophagy;Cellular response to chemical stress;Nuclear events mediated by NFE2L…
HUMAN|HGNC=26295|UniProtKB=Q68D86	CCDC102B	Coiled-coil domain-containing protein 102B;CCDC102B;PTN002490752;orthologs	COILED-COIL DOMAIN-CONTAINING PROTEIN 102B (PTHR46292:SF2)		Homo sapiens					protein binding(GO:0005515);protein serine/threonine kinase binding(GO:0120283)	centriole-centriole cohesion(GO:0010457)	cytoplasm(GO:0005737);centriole(GO:0005814)
HUMAN|HGNC=7531|UniProtKB=Q14764	MVP	Major vault protein;MVP;PTN002494151;orthologs	MAJOR VAULT PROTEIN (PTHR14165:SF3)	scaffold/adaptor protein(PC00226)	Homo sapiens			nucleus(GO:0005634);cytoplasm(GO:0005737)		protein binding(GO:0005515);protein kinase binding(GO:0019901);protein phosphatase binding(GO:0019903);identical protein binding(GO:0042802)	cell population proliferation(GO:0008283);protein transport(GO:0015031);negative regulation of protein autophosphorylation(GO:0031953);ERBB signaling pathway(GO:0038127);negative regulation of epidermal growth factor receptor signaling pathway(GO:0042059);mRNA transport(GO:0051028);negative regulation of protein tyrosine kinase activity(GO:0061099);protein activation cascade(GO:0072376)	extracellular region(GO:0005576);nucleus(GO:0005634);nuclear pore(GO:0005643);cytoplasm(GO:0005737);cytosol(GO:0005829);cytoskeleton(GO:0005856);membrane(GO:0016020);secretory granule lumen(GO:0034774);perinuclear region of cytoplasm(GO:0048471);extracellular exosome(GO:0070062);ficolin-1-rich granule lumen(GO:1904813);ribonucleoprotein complex(GO:1990904)	Immune System;Innate Immune System;Neutrophil degranulation
HUMAN|HGNC=1346|UniProtKB=P10643	C7	Complement component C7;C7;PTN002499794;orthologs	COMPLEMENT COMPONENT C7 (PTHR45742:SF2)	complement component(PC00078)	Homo sapiens		complement activation(GO:0006956)	plasma membrane protein complex(GO:0098797)			complement activation(GO:0006956);complement activation, alternative pathway(GO:0006957);complement activation, classical pathway(GO:0006958);killing of cells of another organism(GO:0031640);positive regulation of immune response(GO:0050778)	extracellular region(GO:0005576);membrane attack complex(GO:0005579);extracellular space(GO:0005615);plasma membrane(GO:0005886);extracellular exosome(GO:0070062)	Immune System;Terminal pathway of complement;Innate Immune System;Regulation of Complement cascade;Complement cascade
HUMAN|HGNC=4010|UniProtKB=P35637	FUS	RNA-binding protein FUS;FUS;PTN002509609;orthologs	RNA-BINDING PROTEIN FUS (PTHR23238:SF5)	RNA metabolism protein(PC00031)	Homo sapiens	RNA binding(GO:0003723);transcription coregulator activity(GO:0003712)		nucleus(GO:0005634)		DNA binding(GO:0003677);chromatin binding(GO:0003682);transcription coregulator activity(GO:0003712);transcription coactivator activity(GO:0003713);RNA binding(GO:0003723);mRNA 3'-UTR binding(GO:0003730);protein binding(GO:0005515);identical protein binding(GO:0042802);metal ion binding(GO:0046872);molecular condensate scaffold activity(GO:0140693)	regulation of DNA-templated transcription(GO:0006355);regulation of transcription by RNA polymerase II(GO:0006357);RNA splicing(GO:0008380);regulation of RNA splicing(GO:0043484);positive regulation of DNA-templated transcription(GO:0045893);mRNA stabilization(GO:0048255);protein homooligomerization(GO:0051260);positive regulation of double-strand break repair via homologous recombination(GO:1905…	nucleus(GO:0005634);nucleoplasm(GO:0005654);cytoplasm(GO:0005737);intracellular non-membrane-bounded organelle(GO:0043232)	mRNA Splicing - Major Pathway;Metabolism of RNA;mRNA Splicing;Processing of Capped Intron-Containing Pre-mRNA
HUMAN|HGNC=4165|UniProtKB=P54826	GAS1	Growth arrest-specific protein 1;GAS1;PTN002497676;orthologs	GROWTH ARREST-SPECIFIC PROTEIN 1 (PTHR16840:SF3)		Homo sapiens					protein binding(GO:0005515);oxysterol binding(GO:0008142)	regulation of smoothened signaling pathway(GO:0008589);negative regulation of protein processing(GO:0010955);cellular response to vascular endothelial growth factor stimulus(GO:0035924);regulation of apoptotic process(GO:0042981);cell fate commitment(GO:0045165);negative regulation of mitotic cell cycle(GO:0045930);developmental growth(GO:0048589);regulation of ER to Golgi vesicle-mediated transp…	plasma membrane(GO:0005886);membrane(GO:0016020);side of membrane(GO:0098552)	Hedgehog 'on' state;Activation of SMO;Ligand-receptor interactions;Signal Transduction;Signaling by Hedgehog
HUMAN|HGNC=2213|UniProtKB=P12111	COL6A3	Collagen alpha-3(VI) chain;COL6A3;PTN002543443;orthologs	COLLAGEN ALPHA-3(VI) CHAIN (PTHR24020:SF13)	extracellular matrix structural protein(PC00103)	Homo sapiens			extracellular space(GO:0005615)	Inflammation mediated by chemokine and cytokine signaling pathway->ExtraCellular matrix protein;;Integrin signalling pathway->Collagen;;;	serine-type endopeptidase inhibitor activity(GO:0004867);extracellular matrix structural constituent conferring tensile strength(GO:0030020)	cell adhesion(GO:0007155);muscle organ development(GO:0007517);response to UV(GO:0009411);response to glucose(GO:0009749);phosphatidylinositol 3-kinase/protein kinase B signal transduction(GO:0043491);neuron apoptotic process(GO:0051402)	extracellular region(GO:0005576);collagen type VI trimer(GO:0005589);extracellular space(GO:0005615);endoplasmic reticulum lumen(GO:0005788);extracellular matrix(GO:0031012);sarcolemma(GO:0042383);collagen-containing extracellular matrix(GO:0062023);extracellular exosome(GO:0070062);extracellular vesicle(GO:1903561)	Signal Transduction;Signaling by Receptor Tyrosine Kinases;Extracellular matrix organization;ECM proteoglycans;Collagen biosynthesis and modifying enzymes;Assembly of collagen fibrils and other multimeric structures;Axon guidance;Developmental Biology;NCAM signaling for neurite out-growth;Collagen formation;Degradation of the extracellular matrix;Integrin cell surface interactions;Collagen chain …
HUMAN|HGNC=24190|UniProtKB=Q7Z7J9	CAMK2N1	Calcium_calmodulin-dependent protein kinase II inhibitor 1;CAMK2N1;PTN002524945;orthologs	CALCIUM_CALMODULIN-DEPENDENT PROTEIN KINASE II INHIBITOR 1 (PTHR31007:SF3)	kinase inhibitor(PC00139)	Homo sapiens	protein kinase binding(GO:0019901);protein kinase inhibitor activity(GO:0004860)	negative regulation of protein kinase activity(GO:0006469)			calcium-dependent protein kinase inhibitor activity(GO:0008427);protein kinase binding(GO:0019901)	negative regulation of protein kinase activity(GO:0006469);long-term memory(GO:0007616);positive regulation of inflammatory response(GO:0050729)	cellular_component(GO:0005575);postsynaptic density(GO:0014069);dendrite(GO:0030425);synapse(GO:0045202)
HUMAN|HGNC=21487|UniProtKB=Q8TC41	RNF217	E3 ubiquitin-protein ligase RNF217;RNF217;PTN002481811;orthologs	E3 UBIQUITIN-PROTEIN LIGASE RNF217 (PTHR11685:SF225)	ubiquitin-protein ligase(PC00234)	Homo sapiens	ubiquitin-like protein conjugating enzyme binding(GO:0044390);ubiquitin protein ligase activity(GO:0061630)	protein polyubiquitination(GO:0000209);ubiquitin-dependent protein catabolic process(GO:0006511)	ubiquitin ligase complex(GO:0000151);cytoplasm(GO:0005737)		ubiquitin-protein transferase activity(GO:0004842);zinc ion binding(GO:0008270);ubiquitin conjugating enzyme binding(GO:0031624);ubiquitin protein ligase activity(GO:0061630)	protein polyubiquitination(GO:0000209);ubiquitin-dependent protein catabolic process(GO:0006511)	ubiquitin ligase complex(GO:0000151);cytoplasm(GO:0005737);cytosol(GO:0005829);membrane(GO:0016020)	Class I MHC mediated antigen processing & presentation;Immune System;Antigen processing: Ubiquitination & Proteasome degradation;Adaptive Immune System
HUMAN|HGNC=9082|UniProtKB=O00469	PLOD2	Procollagen-lysine,2-oxoglutarate 5-dioxygenase 2;PLOD2;PTN002473275;orthologs	PROCOLLAGEN-LYSINE,2-OXOGLUTARATE 5-DIOXYGENASE 2 (PTHR10730:SF6)	protein modifying enzyme(PC00260)	Homo sapiens	catalytic activity, acting on a protein(GO:0140096);2-oxoglutarate-dependent dioxygenase activity(GO:0016706)	peptidyl-amino acid modification(GO:0018193);protein hydroxylation(GO:0018126)	endoplasmic reticulum(GO:0005783)		iron ion binding(GO:0005506);procollagen-lysine 5-dioxygenase activity(GO:0008475);L-ascorbic acid binding(GO:0031418)	response to hypoxia(GO:0001666);peptidyl-lysine hydroxylation(GO:0017185);protein modification process(GO:0036211);hydroxylysine biosynthetic process(GO:0046947)	endoplasmic reticulum(GO:0005783);endoplasmic reticulum membrane(GO:0005789);rough endoplasmic reticulum membrane(GO:0030867);extracellular exosome(GO:0070062)	Extracellular matrix organization;Collagen biosynthesis and modifying enzymes;Collagen formation
HUMAN|HGNC=537|UniProtKB=P07355	ANXA2	Annexin A2;ANXA2;PTN002471140;orthologs	ANNEXIN A2-RELATED (PTHR10502:SF18)	calcium-binding protein(PC00060)	Homo sapiens	phosphatidylserine binding(GO:0001786)		nucleus(GO:0005634);cytoplasm(GO:0005737);vesicle membrane(GO:0012506);plasma membrane(GO:0005886)		phosphatidylserine binding(GO:0001786);protease binding(GO:0002020);RNA binding(GO:0003723);serine-type endopeptidase inhibitor activity(GO:0004867);calcium ion binding(GO:0005509);protein binding(GO:0005515);calcium-dependent phospholipid binding(GO:0005544);phosphatidylinositol-4,5-bisphosphate binding(GO:0005546);cytoskeletal protein binding(GO:0008092);phospholipase A2 inhibitor activity(GO:0…	angiogenesis(GO:0001525);membrane raft assembly(GO:0001765);positive regulation of receptor recycling(GO:0001921);negative regulation of receptor internalization(GO:0002091);vesicle budding from membrane(GO:0006900);cell-matrix adhesion(GO:0007160);positive regulation of plasminogen activation(GO:0010756);response to activity(GO:0014823);collagen fibril organization(GO:0030199);lung development(G…	cornified envelope(GO:0001533);extracellular region(GO:0005576);basement membrane(GO:0005604);extracellular space(GO:0005615);nucleus(GO:0005634);cytoplasm(GO:0005737);lysosomal membrane(GO:0005765);endosome(GO:0005768);early endosome(GO:0005769);lipid droplet(GO:0005811);cytosol(GO:0005829);plasma membrane(GO:0005886);adherens junction(GO:0005912);cell surface(GO:0009986);vesicle membrane(GO:001…	Interleukin-12 family signaling;Muscle contraction;Cytokine Signaling in Immune system;Dissolution of Fibrin Clot;Neutrophil degranulation;Signaling by Interleukins;Interleukin-12 signaling;Gene and protein expression by JAK-STAT signaling after Interleukin-12 stimulation;Immune System;Hemostasis;Smooth Muscle Contraction;Innate Immune System
HUMAN|HGNC=7782|UniProtKB=Q16236	NFE2L2	Nuclear factor erythroid 2-related factor 2;NFE2L2;PTN002520975;orthologs	NUCLEAR FACTOR ERYTHROID 2-RELATED FACTOR 2 (PTHR24411:SF3)	basic leucine zipper transcription factor(PC00056)	Homo sapiens	RNA polymerase II cis-regulatory region sequence-specific DNA binding(GO:0000978);DNA-binding transcription factor activity, RNA polymerase II-specific(GO:0000981)	cellular response to oxidative stress(GO:0034599);regulation of transcription by RNA polymerase II(GO:0006357)	nucleus(GO:0005634)		transcription cis-regulatory region binding(GO:0000976);RNA polymerase II cis-regulatory region sequence-specific DNA binding(GO:0000978);DNA-binding transcription factor activity, RNA polymerase II-specific(GO:0000981);transcription coregulator binding(GO:0001221);DNA-binding transcription activator activity, RNA polymerase II-specific(GO:0001228);DNA binding(GO:0003677);DNA-binding transcriptio…	response to ischemia(GO:0002931);regulation of transcription by RNA polymerase II(GO:0006357);inflammatory response(GO:0006954);response to oxidative stress(GO:0006979);proteasomal ubiquitin-independent protein catabolic process(GO:0010499);positive regulation of gene expression(GO:0010628);negative regulation of cardiac muscle cell apoptotic process(GO:0010667);positive regulation of neuron proj…	chromatin(GO:0000785);nucleus(GO:0005634);nucleoplasm(GO:0005654);cytoplasm(GO:0005737);Golgi apparatus(GO:0005794);centrosome(GO:0005813);cytosol(GO:0005829);plasma membrane(GO:0005886);mediator complex(GO:0016592);protein-DNA complex(GO:0032993);non-membrane-bounded organelle(GO:0043228);RNA polymerase II transcription regulator complex(GO:0090575)	Disease;Post-translational protein modification;Infectious disease;Cytoprotection by HMOX1;GSK3B and BTRC:CUL1-mediated-degradation of NFE2L2;Neddylation;NFE2L2 regulating ER-stress associated genes;Cellular responses to stress;KEAP1-NFE2L2 pathway;NFE2L2 regulating MDR associated enzymes;Cellular response to chemical stress;Nuclear events mediated by NFE2L2;NFE2L2 regulating tumorigenic genes;Re…
HUMAN|HGNC=3051|UniProtKB=Q99576	TSC22D3	TSC22 domain family protein 3;TSC22D3;PTN002487644;orthologs	TSC22 DOMAIN FAMILY PROTEIN 3 (PTHR12348:SF24)		Homo sapiens					protein binding(GO:0005515)	regulation of transcription by RNA polymerase II(GO:0006357);response to osmotic stress(GO:0006970);negative regulation of activation-induced cell death of T cells(GO:0070236)	nucleus(GO:0005634);cytosol(GO:0005829)	Stimuli-sensing channels;Ion channel transport;Transport of small molecules
HUMAN|HGNC=4637|UniProtKB=P46439	GSTM5	Glutathione S-transferase Mu 5;GSTM5;PTN002480426;orthologs	GLUTATHIONE S-TRANSFERASE MU 5 (PTHR11571:SF249)	transferase(PC00220)	Homo sapiens	glutathione transferase activity(GO:0004364)	glutathione metabolic process(GO:0006749)			glutathione transferase activity(GO:0004364);protein binding(GO:0005515);identical protein binding(GO:0042802)	glutathione metabolic process(GO:0006749)	cytosol(GO:0005829);intercellular bridge(GO:0045171)	Phase II - Conjugation of compounds;Glutathione conjugation;Biological oxidations;Metabolism
HUMAN|HGNC=12862|UniProtKB=P26651	ZFP36	mRNA decay activator protein ZFP36;ZFP36;PTN002488689;orthologs	MRNA DECAY ACTIVATOR PROTEIN ZFP36 (PTHR12547:SF58)	RNA metabolism protein(PC00031)	Homo sapiens					DNA binding(GO:0003677);RNA binding(GO:0003723);mRNA binding(GO:0003729);protein binding(GO:0005515);enzyme binding(GO:0019899);protein kinase binding(GO:0019901);C-C chemokine binding(GO:0019957);heat shock protein binding(GO:0031072);mRNA 3'-UTR AU-rich region binding(GO:0035925);protein-containing complex binding(GO:0044877);metal ion binding(GO:0046872);RNA polymerase binding(GO:0070063);14-3…	negative regulation of transcription by RNA polymerase II(GO:0000122);MAPK cascade(GO:0000165);nuclear-transcribed mRNA catabolic process, deadenylation-dependent decay(GO:0000288);nuclear-transcribed mRNA poly(A) tail shortening(GO:0000289);mRNA catabolic process(GO:0006402);response to wounding(GO:0009611);regulation of keratinocyte proliferation(GO:0010837);myeloid cell differentiation(GO:0030…	P-body(GO:0000932);nucleus(GO:0005634);cytoplasm(GO:0005737);cytosol(GO:0005829);cytoplasmic stress granule(GO:0010494);CCR4-NOT complex(GO:0030014);ribonucleoprotein complex(GO:1990904)	Metabolism of RNA;Regulation of mRNA stability by proteins that bind AU-rich elements;Tristetraprolin (TTP, ZFP36) binds and destabilizes mRNA
HUMAN|HGNC=29861|UniProtKB=Q9BU40	CHRDL1	Chordin-like protein 1;CHRDL1;PTN002478060;orthologs	CHORDIN-LIKE PROTEIN 1 (PTHR46303:SF2)		Homo sapiens	cytokine binding(GO:0019955)	negative regulation of BMP signaling pathway(GO:0030514);cell differentiation(GO:0030154)	extracellular space(GO:0005615)		BMP binding(GO:0036122);transforming growth factor beta binding(GO:0050431)	embryonic axis specification(GO:0000578);ossification(GO:0001503);eye development(GO:0001654);cell differentiation(GO:0030154);BMP signaling pathway(GO:0030509);negative regulation of BMP signaling pathway(GO:0030514);regulation of synaptic plasticity(GO:0048167);synapse maturation(GO:0060074);AMPA glutamate receptor clustering(GO:0097113);excitatory chemical synaptic transmission(GO:0098976)	extracellular region(GO:0005576);endoplasmic reticulum lumen(GO:0005788);plasma membrane(GO:0005886);synapse(GO:0045202)	Signaling by BMP;Signal Transduction;Post-translational protein phosphorylation;Post-translational protein modification;Regulation of Insulin-like Growth Factor (IGF) transport and uptake by Insulin-like Growth Factor Binding Proteins (IGFBPs);Signaling by TGFB family members;Metabolism of proteins
HUMAN|HGNC=6563|UniProtKB=P17931	LGALS3	Galectin-3;LGALS3;PTN002478099;orthologs	GALECTIN-3 (PTHR11346:SF26)	extracellular matrix protein(PC00102)	Homo sapiens	oligosaccharide binding(GO:0070492);extracellular matrix binding(GO:0050840);protein binding(GO:0005515);protein-containing complex binding(GO:0044877)	negative regulation of endocytosis(GO:0045806);macrophage chemotaxis(GO:0048246);mononuclear cell migration(GO:0071674);positive chemotaxis(GO:0050918);negative regulation of extrinsic apoptotic signaling pathway(GO:2001237);neutrophil chemotaxis(GO:0030593);positive regulation of transport(GO:0051050);regulation of calcium ion transport(GO:0051924)	nucleus(GO:0005634);extracellular space(GO:0005615);cytoplasm(GO:0005737);collagen-containing extracellular matrix(GO:0062023);plasma membrane(GO:0005886)		RNA binding(GO:0003723);protein phosphatase inhibitor activity(GO:0004864);protein binding(GO:0005515);IgE binding(GO:0019863);protein phosphatase binding(GO:0019903);carbohydrate binding(GO:0030246);chemoattractant activity(GO:0042056);laminin binding(GO:0043236);disaccharide binding(GO:0048030);molecular condensate scaffold activity(GO:0140693)	monocyte chemotaxis(GO:0002548);mRNA processing(GO:0006397);RNA splicing(GO:0008380);neutrophil chemotaxis(GO:0030593);epithelial cell differentiation(GO:0030855);positive regulation of protein-containing complex assembly(GO:0031334);regulation of T cell proliferation(GO:0042129);innate immune response(GO:0045087);negative regulation of endocytosis(GO:0045806);eosinophil chemotaxis(GO:0048245);ma…	immunological synapse(GO:0001772);extracellular region(GO:0005576);extracellular space(GO:0005615);nucleus(GO:0005634);nucleoplasm(GO:0005654);spliceosomal complex(GO:0005681);cytoplasm(GO:0005737);mitochondrial inner membrane(GO:0005743);cytosol(GO:0005829);plasma membrane(GO:0005886);cell surface(GO:0009986);membrane(GO:0016020);secretory granule membrane(GO:0030667);collagen-containing extrace…	RUNX2 regulates genes involved in differentiation of myeloid cells;Transcriptional regulation by RUNX2;Generic Transcription Pathway;Advanced glycosylation endproduct receptor signaling;RUNX1 regulates transcription of genes involved in differentiation of myeloid cells;RNA Polymerase II Transcription;Neutrophil degranulation;Gene expression (Transcription);Immune System;Innate Immune System;Trans…
HUMAN|HGNC=13447|UniProtKB=Q9H2H9	SAT1	Sodium-coupled neutral amino acid symporter 1;SLC38A1;PTN002505919;orthologs	SODIUM-COUPLED NEUTRAL AMINO ACID SYMPORTER 1 (PTHR22950:SF184)	amino acid transporter(PC00046)	Homo sapiens	L-amino acid transmembrane transporter activity(GO:0015179);neutral L-amino acid transmembrane transporter activity(GO:0015175)	neutral amino acid transport(GO:0015804);amino acid transmembrane transport(GO:0003333)	plasma membrane(GO:0005886)		amino acid:sodium symporter activity(GO:0005283);neutral L-amino acid:sodium symporter activity(GO:0005295);proline:sodium symporter activity(GO:0005298);protein binding(GO:0005515);amino acid transmembrane transporter activity(GO:0015171);neutral L-amino acid transmembrane transporter activity(GO:0015175);L-amino acid transmembrane transporter activity(GO:0015179);L-glutamine transmembrane trans…	neurotransmitter uptake(GO:0001504);amino acid transmembrane transport(GO:0003333);glutamine metabolic process(GO:0006541);amino acid transport(GO:0006865);glutamine transport(GO:0006868);female pregnancy(GO:0007565);gamma-aminobutyric acid biosynthetic process(GO:0009449);neutral amino acid transport(GO:0015804);glycine transport(GO:0015816);regulation of synaptic transmission, GABAergic(GO:0032…	plasma membrane(GO:0005886);membrane(GO:0016020);basolateral plasma membrane(GO:0016323);axon(GO:0030424);neuronal cell body(GO:0043025);extracellular exosome(GO:0070062);external side of apical plasma membrane(GO:0098591)	Transport of inorganic cations/anions and amino acids/oligopeptides;Neurotransmitter uptake and metabolism In glial cells;Amino acid transport across the plasma membrane;SLC-mediated transmembrane transport;Astrocytic Glutamate-Glutamine Uptake And Metabolism;Neuronal System;Transport of small molecules;Transmission across Chemical Synapses
HUMAN|HGNC=16090|UniProtKB=O00264	PGRMC1	Membrane-associated progesterone receptor component 1;PGRMC1;PTN002469655;orthologs	MEMBRANE-ASSOCIATED PROGESTERONE RECEPTOR COMPONENT 1 (PTHR10281:SF23)	transmembrane signal receptor(PC00197)	Homo sapiens			membrane(GO:0016020);endoplasmic reticulum(GO:0005783)		amyloid-beta binding(GO:0001540);steroid binding(GO:0005496);protein binding(GO:0005515);heme binding(GO:0020037);protein homodimerization activity(GO:0042803);metal ion binding(GO:0046872)	heme biosynthetic process(GO:0006783);positive regulation of lipoprotein transport(GO:0140077);positive regulation of protein localization to plasma membrane(GO:1903078)	extracellular region(GO:0005576);mitochondrial outer membrane(GO:0005741);endoplasmic reticulum(GO:0005783);plasma membrane(GO:0005886);endomembrane system(GO:0012505);membrane(GO:0016020);smooth endoplasmic reticulum membrane(GO:0030868);specific granule membrane(GO:0035579);neuron projection(GO:0043005);neuronal cell body(GO:0043025);cell body(GO:0044297);synapse(GO:0045202)	Immune System;Innate Immune System;Neutrophil degranulation
HUMAN|HGNC=10490|UniProtKB=Q99584	S100A13	Protein S100-A13;S100A13;PTN002481291;orthologs	PROTEIN S100-A13 (PTHR11639:SF57)	calmodulin-related(PC00061)	Homo sapiens	protein binding(GO:0005515);calcium ion binding(GO:0005509)		extracellular space(GO:0005615);perinuclear region of cytoplasm(GO:0048471)		copper ion binding(GO:0005507);calcium ion binding(GO:0005509);protein binding(GO:0005515);zinc ion binding(GO:0008270);lipid binding(GO:0008289);fibroblast growth factor binding(GO:0017134);protein homodimerization activity(GO:0042803);calcium-dependent protein binding(GO:0048306);RAGE receptor binding(GO:0050786)	positive regulation of cytokine production(GO:0001819);positive regulation of cell population proliferation(GO:0008284);protein transport(GO:0015031);positive regulation of interleukin-1 alpha production(GO:0032730);positive regulation of canonical NF-kappaB signal transduction(GO:0043123);mast cell degranulation(GO:0043303)	extracellular region(GO:0005576);extracellular space(GO:0005615);nucleus(GO:0005634);nucleoplasm(GO:0005654);nucleolus(GO:0005730);cytoplasm(GO:0005737);cytosol(GO:0005829);plasma membrane(GO:0005886);perinuclear region of cytoplasm(GO:0048471)
HUMAN|HGNC=2198|UniProtKB=P08123	COL1A2	Collagen alpha-2(I) chain;COL1A2;PTN002513136;orthologs	COLLAGEN ALPHA-2(I) CHAIN (PTHR24023:SF568)	extracellular matrix structural protein(PC00103)	Homo sapiens	extracellular matrix structural constituent(GO:0005201)	extracellular matrix organization(GO:0030198)	extracellular space(GO:0005615);collagen trimer(GO:0005581);supramolecular fiber(GO:0099512);collagen-containing extracellular matrix(GO:0062023)	Integrin signalling pathway->Collagen;;	protease binding(GO:0002020);extracellular matrix structural constituent(GO:0005201);protein binding(GO:0005515);extracellular matrix structural constituent conferring tensile strength(GO:0030020);protein-macromolecule adaptor activity(GO:0030674);identical protein binding(GO:0042802);SMAD binding(GO:0046332);metal ion binding(GO:0046872);platelet-derived growth factor binding(GO:0048407)	skeletal system development(GO:0001501);blood vessel development(GO:0001568);transforming growth factor beta receptor signaling pathway(GO:0007179);Rho protein signal transduction(GO:0007266);regulation of blood pressure(GO:0008217);extracellular matrix organization(GO:0030198);collagen fibril organization(GO:0030199);bone mineralization(GO:0030282);collagen metabolic process(GO:0032963);odontoge…	extracellular region(GO:0005576);collagen type I trimer(GO:0005584);extracellular space(GO:0005615);endoplasmic reticulum lumen(GO:0005788);collagen-containing extracellular matrix(GO:0062023);extracellular exosome(GO:0070062)	Generic Transcription Pathway;Crosslinking of collagen fibrils;Platelet activation, signaling and aggregation;Defective VWF binding to collagen type I ;GPVI-mediated activation cascade;Defective VWF cleavage by ADAMTS13 variant;Enhanced binding of GP1BA variant to VWF multimer:collagen ;Signaling by Interleukins;Immune System;Diseases of hemostasis;Degradation of the extracellular matrix;Gene exp…
HUMAN|HGNC=2192|UniProtKB=P39059	COL15A1	Collagen alpha-1(XV) chain;COL15A1;PTN002552976;orthologs	COLLAGEN ALPHA-1(XV) CHAIN (PTHR24023:SF912)	extracellular matrix structural protein(PC00103)	Homo sapiens	extracellular matrix structural constituent(GO:0005201)	extracellular matrix organization(GO:0030198)	extracellular space(GO:0005615);collagen-containing extracellular matrix(GO:0062023)	Integrin signalling pathway->Collagen;;	extracellular matrix structural constituent conferring tensile strength(GO:0030020)	angiogenesis(GO:0001525);cell adhesion(GO:0007155);signal transduction(GO:0007165);cell differentiation(GO:0030154);extracellular matrix organization(GO:0030198)	extracellular region(GO:0005576);collagen type XV trimer(GO:0005582);basement membrane(GO:0005604);extracellular space(GO:0005615);endoplasmic reticulum lumen(GO:0005788);membrane(GO:0016020);collagen-containing extracellular matrix(GO:0062023);extracellular exosome(GO:0070062)	Collagen degradation;Collagen chain trimerization;Extracellular matrix organization;Collagen biosynthesis and modifying enzymes;Collagen formation;Degradation of the extracellular matrix;Assembly of collagen fibrils and other multimeric structures
HUMAN|HGNC=7061|UniProtKB=P10620	MGST1	Microsomal glutathione S-transferase 1;MGST1;PTN002473127;orthologs	MICROSOMAL GLUTATHIONE S-TRANSFERASE 1 (PTHR10689:SF6)	transferase(PC00220)	Homo sapiens					glutathione transferase activity(GO:0004364);glutathione peroxidase activity(GO:0004602);protein binding(GO:0005515)	glutathione transport(GO:0034635);cellular response to lipid hydroperoxide(GO:0071449);cellular oxidant detoxification(GO:0098869)	mitochondrion(GO:0005739);mitochondrial outer membrane(GO:0005741);peroxisomal membrane(GO:0005778);endoplasmic reticulum(GO:0005783);endoplasmic reticulum membrane(GO:0005789);plasma membrane(GO:0005886);membrane(GO:0016020);azurophil granule membrane(GO:0035577)	Immune System;Phase II - Conjugation of compounds;Glutathione conjugation;Innate Immune System;Aflatoxin activation and detoxification;Biological oxidations;Metabolism;Neutrophil degranulation
HUMAN|HGNC=28451|UniProtKB=Q6UXF1	TMEM108	Transmembrane protein 108;TMEM108;PTN002524075;orthologs	TRANSMEMBRANE PROTEIN 108 (PTHR28673:SF1)		Homo sapiens		axo-dendritic transport(GO:0008088);neuron projection extension(GO:1990138);postsynapse organization(GO:0099173);organelle organization(GO:0006996)	postsynaptic density(GO:0014069);early endosome(GO:0005769);endosome membrane(GO:0010008);axon(GO:0030424)		molecular_function(GO:0003674);protein binding(GO:0005515)	receptor-mediated endocytosis(GO:0006898);retrograde axonal transport(GO:0008090);biological_process(GO:0008150);dentate gyrus development(GO:0021542);neuron projection development(GO:0031175);positive regulation of neurotrophin TRK receptor signaling pathway(GO:0051388);postsynaptic density organization(GO:0097106);dendrite extension(GO:0097484);modulation of excitatory postsynaptic potential(GO…	cellular_component(GO:0005575);early endosome(GO:0005769);endosome membrane(GO:0010008);postsynaptic density(GO:0014069);axon(GO:0030424);dendrite(GO:0030425);somatodendritic compartment(GO:0036477);axon cytoplasm(GO:1904115)
HUMAN|HGNC=29095|UniProtKB=O75157	TSC22D2	TSC22 domain family protein 2;TSC22D2;PTN002487641;orthologs	TSC22 DOMAIN FAMILY PROTEIN 2 (PTHR46894:SF1)		Homo sapiens					protein binding(GO:0005515)	regulation of transcription by RNA polymerase II(GO:0006357);response to osmotic stress(GO:0006970);negative regulation of cell cycle(GO:0045786)
HUMAN|HGNC=1548|UniProtKB=P16152	CBR1	Carbonyl reductase [NADPH] 1;CBR1;PTN002540274;orthologs	CARBONYL REDUCTASE [NADPH] 1 (PTHR43963:SF2)	reductase(PC00198)	Homo sapiens	oxidoreductase activity, acting on the CH-OH group of donors, NAD or NADP as acceptor(GO:0016616)				carbonyl reductase (NADPH) activity(GO:0004090);alcohol dehydrogenase (NADP+) activity(GO:0008106);oxidoreductase activity, acting on the CH-OH group of donors, NAD or NADP as acceptor(GO:0016616);oxidoreductase activity, acting on NAD(P)H, quinone or similar compound as acceptor(GO:0016655);15-hydroxyprostaglandin-D dehydrogenase (NADP+) activity(GO:0047020);15-hydroxyprostaglandin dehydrogenase…	xenobiotic metabolic process(GO:0006805);glucocorticoid metabolic process(GO:0008211);cyclooxygenase pathway(GO:0019371);epithelial cell differentiation(GO:0030855);vitamin K metabolic process(GO:0042373);positive regulation of reactive oxygen species metabolic process(GO:2000379)	cytosol(GO:0005829);extracellular exosome(GO:0070062);extracellular vesicle(GO:1903561)	Synthesis of Prostaglandins (PG) and Thromboxanes (TX);Metabolism of lipids;Arachidonic acid metabolism;Fatty acid metabolism;Metabolism
HUMAN|HGNC=5361|UniProtKB=Q02363	ID2	DNA-binding protein inhibitor ID-2;ID2;PTN002482398;orthologs	DNA-BINDING PROTEIN INHIBITOR ID-2 (PTHR11723:SF5)	DNA-binding transcription factor(PC00218)	Homo sapiens		negative regulation of transcription by RNA polymerase II(GO:0000122);circadian regulation of gene expression(GO:0032922);cell differentiation(GO:0030154)	nucleus(GO:0005634)	Gonadotropin-releasing hormone receptor pathway->Id2;;	protein binding(GO:0005515);transmembrane transporter binding(GO:0044325);protein dimerization activity(GO:0046983);RNA polymerase II-specific DNA-binding transcription factor binding(GO:0061629);transcription regulator activity(GO:0140110);transcription regulator inhibitor activity(GO:0140416)	negative regulation of transcription by RNA polymerase II(GO:0000122);bundle of His development(GO:0003166);regulation of transcription by RNA polymerase II(GO:0006357);heart development(GO:0007507);circadian rhythm(GO:0007623);positive regulation of gene expression(GO:0010628);negative regulation of gene expression(GO:0010629);regulation of lipid metabolic process(GO:0019216);olfactory bulb deve…	euchromatin(GO:0000791);nucleus(GO:0005634);nucleoplasm(GO:0005654);cytoplasm(GO:0005737);cytosol(GO:0005829);protein-containing complex(GO:0032991)	Nuclear Events (kinase and transcription factor activation);NGF-stimulated transcription;Signaling by NTRKs;Signal Transduction;Signaling by NTRK1 (TRKA);Signaling by Receptor Tyrosine Kinases
HUMAN|HGNC=24890|UniProtKB=Q9H1C3	GLT8D2	Glycosyltransferase 8 domain-containing protein 2;GLT8D2;PTN002492650;orthologs	GLYCOSYLTRANSFERASE 8 DOMAIN-CONTAINING PROTEIN 2 (PTHR13778:SF2)	glycosyltransferase(PC00111)	Homo sapiens			Golgi apparatus(GO:0005794)		UDP-glycosyltransferase activity(GO:0008194)		Golgi apparatus(GO:0005794);membrane(GO:0016020)
HUMAN|HGNC=19137|UniProtKB=Q5ZPR3	CD276	CD276 antigen;CD276;PTN002515755;orthologs	CD276 ANTIGEN (PTHR24100:SF155)	immunoglobulin receptor superfamily(PC00124)	Homo sapiens	signaling receptor binding(GO:0005102)	regulation of cytokine production(GO:0001817);T cell receptor signaling pathway(GO:0050852)	external side of plasma membrane(GO:0009897)		signaling receptor binding(GO:0005102);protein binding(GO:0005515)	regulation of cytokine production(GO:0001817);positive regulation of type II interferon production(GO:0032729);positive regulation of T cell proliferation(GO:0042102);T cell activation(GO:0042110);regulation of immune response(GO:0050776);T cell receptor signaling pathway(GO:0050852)	external side of plasma membrane(GO:0009897);membrane(GO:0016020)
HUMAN|HGNC=24349|UniProtKB=Q7Z3E2	CCDC186	Coiled-coil domain-containing protein 186;CCDC186;PTN002498077;orthologs	COILED-COIL DOMAIN-CONTAINING PROTEIN 186 (PTHR18911:SF5)		Homo sapiens					small GTPase binding(GO:0031267)	response to bacterium(GO:0009617);insulin secretion involved in cellular response to glucose stimulus(GO:0035773);vesicle cytoskeletal trafficking(GO:0099518)	trans-Golgi network(GO:0005802)
HUMAN|HGNC=12781|UniProtKB=Q93097	WNT2B	Protein Wnt-2b;WNT2B;PTN002485932;orthologs	PROTEIN WNT-2B (PTHR12027:SF93)	intercellular signal molecule(PC00207)	Homo sapiens	G protein-coupled receptor binding(GO:0001664);cytokine activity(GO:0005125)	neuron differentiation(GO:0030182);cell fate commitment(GO:0045165);canonical Wnt signaling pathway(GO:0060070)	extracellular space(GO:0005615)	Alzheimer disease-presenilin pathway->Wingless-type MMTV integration site family member;;Angiogenesis->Wingless-type MMTV integration site family member;;Cadherin signaling pathway->Wingless-type MMTV integration site family member;;Wnt signaling pathway->Wingless-type MMTV integration site family member;;;;;	frizzled binding(GO:0005109);cytokine activity(GO:0005125)	chondrocyte differentiation(GO:0002062);lens development in camera-type eye(GO:0002088);male gonad development(GO:0008584);cellular response to starvation(GO:0009267);forebrain regionalization(GO:0021871);neuron differentiation(GO:0030182);cell fate commitment(GO:0045165);canonical Wnt signaling pathway(GO:0060070);lung induction(GO:0060492);mesenchymal-epithelial cell signaling(GO:0060638);iris …	extracellular region(GO:0005576);extracellular space(GO:0005615);intracellular membrane-bounded organelle(GO:0043231);collagen-containing extracellular matrix(GO:0062023)	WNT ligand biogenesis and trafficking;Signal Transduction;Signaling by GPCR;Signaling by WNT;Class B/2 (Secretin family receptors);GPCR ligand binding
HUMAN|HGNC=14325|UniProtKB=Q9BXJ5	C1QTNF2	Complement C1q tumor necrosis factor-related protein 2;C1QTNF2;PTN002543981;orthologs	COMPLEMENT C1Q TUMOR NECROSIS FACTOR-RELATED PROTEIN 2 (PTHR15427:SF28)	scaffold/adaptor protein(PC00226)	Homo sapiens					protein binding(GO:0005515)	regulation of lipid metabolic process(GO:0019216)	extracellular region(GO:0005576);collagen trimer(GO:0005581)
HUMAN|HGNC=15923|UniProtKB=Q14498	RBM39	RNA-binding protein 39;RBM39;PTN002542350;orthologs	INNER NUCLEAR MEMBRANE PROTEIN MAN1-RELATED (PTHR48036:SF10)	RNA splicing factor(PC00148)	Homo sapiens	ribonucleoprotein complex binding(GO:0043021)				RNA binding(GO:0003723);protein binding(GO:0005515);RS domain binding(GO:0050733);U1 snRNP binding(GO:1990446)	RNA processing(GO:0006396);mRNA processing(GO:0006397);RNA splicing(GO:0008380);regulation of mRNA splicing, via spliceosome(GO:0048024)	nucleoplasm(GO:0005654);microtubule cytoskeleton(GO:0015630);nuclear speck(GO:0016607);protein-containing complex(GO:0032991);centriolar satellite(GO:0034451)	mRNA Splicing - Major Pathway;Metabolism of RNA;mRNA Splicing;Processing of Capped Intron-Containing Pre-mRNA
HUMAN|HGNC=689|UniProtKB=Q9Y4X5	ARIH1	E3 ubiquitin-protein ligase ARIH1;ARIH1;PTN002481780;orthologs	E3 UBIQUITIN-PROTEIN LIGASE ARIH1 (PTHR11685:SF212)	ubiquitin-protein ligase(PC00234)	Homo sapiens	ubiquitin-like protein conjugating enzyme binding(GO:0044390);ubiquitin protein ligase activity(GO:0061630)	protein polyubiquitination(GO:0000209);ubiquitin-dependent protein catabolic process(GO:0006511)	ubiquitin ligase complex(GO:0000151);cytoplasm(GO:0005737)		ubiquitin-protein transferase activity(GO:0004842);protein binding(GO:0005515);zinc ion binding(GO:0008270);ubiquitin-like protein transferase activity(GO:0019787);ubiquitin conjugating enzyme binding(GO:0031624);ubiquitin protein ligase binding(GO:0031625);ubiquitin protein ligase activity(GO:0061630)	protein polyubiquitination(GO:0000209);ubiquitin-dependent protein catabolic process(GO:0006511);protein ubiquitination(GO:0016567);PKR/eIFalpha signaling(GO:0039585)	ubiquitin ligase complex(GO:0000151);nucleus(GO:0005634);nucleoplasm(GO:0005654);cytoplasm(GO:0005737);cytosol(GO:0005829);Cajal body(GO:0015030);nuclear body(GO:0016604);SCF ubiquitin ligase complex(GO:0019005);Cul2-RING ubiquitin ligase complex(GO:0031462);Cul3-RING ubiquitin ligase complex(GO:0031463);Cul4A-RING E3 ubiquitin ligase complex(GO:0031464);Lewy body(GO:0097413)	RSV-host interactions;Respiratory Syncytial Virus Infection Pathway;PKR-mediated signaling;Viral Infection Pathways;Cytokine Signaling in Immune system;Interferon Signaling;ISG15 antiviral mechanism;Antiviral mechanism by IFN-stimulated genes;Infectious disease;Disease;Immune System
HUMAN|HGNC=27321|UniProtKB=Q96QK8	SMIM14	Small integral membrane protein 14;SMIM14;PTN002524976;orthologs	SMALL INTEGRAL MEMBRANE PROTEIN 14 (PTHR31019:SF1)		Homo sapiens			endoplasmic reticulum(GO:0005783)		protein binding(GO:0005515)	blastocyst hatching(GO:0001835)	endoplasmic reticulum(GO:0005783);endoplasmic reticulum membrane(GO:0005789)
HUMAN|HGNC=11708|UniProtKB=P48775	TDO2	Tryptophan 2,3-dioxygenase;TDO2;PTN002468339;orthologs	TRYPTOPHAN 2,3-DIOXYGENASE (PTHR10138:SF0)	oxygenase(PC00177)	Homo sapiens	oxidoreductase activity, acting on single donors with incorporation of molecular oxygen, incorporation of two atoms of oxygen(GO:0016702);heme binding(GO:0020037)	acyl-CoA metabolic process(GO:0006637);cellular nitrogen compound catabolic process(GO:0044270);alpha-amino acid metabolic process(GO:1901605);amino acid catabolic process(GO:0009063);aromatic amino acid family catabolic process(GO:0009074);heterocycle catabolic process(GO:0046700);biogenic amine metabolic process(GO:0006576)			tryptophan 2,3-dioxygenase activity(GO:0004833);protein binding(GO:0005515);amino acid binding(GO:0016597);oxygen binding(GO:0019825);heme binding(GO:0020037);identical protein binding(GO:0042802);metal ion binding(GO:0046872)	tryptophan catabolic process to kynurenine(GO:0019441);tryptophan catabolic process to acetyl-CoA(GO:0019442);protein homotetramerization(GO:0051289);response to nitroglycerin(GO:1904842)	cytosol(GO:0005829)	Metabolism of amino acids and derivatives;Metabolism;Tryptophan catabolism
HUMAN|HGNC=3570|UniProtKB=O95573	ACSL3	Fatty acid CoA ligase Acsl3;ACSL3;PTN002534990;orthologs	FATTY ACID COA LIGASE ACSL3 (PTHR43272:SF13)	ligase(PC00142)	Homo sapiens	long-chain fatty acid-CoA ligase activity(GO:0004467)	acyl-CoA metabolic process(GO:0006637);long-chain fatty acid metabolic process(GO:0001676);neuron differentiation(GO:0030182)	lipid droplet(GO:0005811);endoplasmic reticulum(GO:0005783);plasma membrane(GO:0005886)		long-chain fatty acid-CoA ligase activity(GO:0004467);protein binding(GO:0005515);ATP binding(GO:0005524);protein kinase binding(GO:0019901);protein domain specific binding(GO:0019904);medium-chain fatty acid-CoA ligase activity(GO:0031956);arachidonate-CoA ligase activity(GO:0047676);palmitoyl-CoA ligase activity(GO:0090433)	long-chain fatty acid metabolic process(GO:0001676);fatty acid metabolic process(GO:0006631);neuron differentiation(GO:0030182);very-low-density lipoprotein particle assembly(GO:0034379);long-chain fatty-acyl-CoA metabolic process(GO:0035336);long-chain fatty-acyl-CoA biosynthetic process(GO:0035338);positive regulation of Golgi to plasma membrane protein transport(GO:0042998);long-chain fatty ac…	mitochondrial outer membrane(GO:0005741);peroxisomal membrane(GO:0005778);endoplasmic reticulum(GO:0005783);endoplasmic reticulum membrane(GO:0005789);Golgi apparatus(GO:0005794);lipid droplet(GO:0005811);plasma membrane(GO:0005886);membrane(GO:0016020);perinuclear region of cytoplasm(GO:0048471)	Metabolism;Fatty acyl-CoA biosynthesis;Synthesis of very long-chain fatty acyl-CoAs;Intracellular metabolism of fatty acids regulates insulin secretion;Metabolism of lipids;Regulation of insulin secretion;Fatty acid metabolism;Integration of energy metabolism;Free fatty acids regulate insulin secretion
HUMAN|HGNC=9498|UniProtKB=P07602	PSAP	Prosaposin;PSAP;PTN002479417;orthologs	PROSAPOSIN (PTHR11480:SF36)	scaffold/adaptor protein(PC00226)	Homo sapiens		adenylate cyclase-inhibiting G protein-coupled receptor signaling pathway(GO:0007193);epithelial cell differentiation(GO:0030855);reproductive structure development(GO:0048608);animal organ development(GO:0048513);developmental growth(GO:0048589);regulation of lipid metabolic process(GO:0019216)			protease binding(GO:0002020);protein binding(GO:0005515);phospholipid binding(GO:0005543);enzyme activator activity(GO:0008047);protein homodimerization activity(GO:0042803);scaffold protein binding(GO:0097110);ganglioside GM1 binding(GO:1905573);ganglioside GM2 binding(GO:1905574);ganglioside GM3 binding(GO:1905575);ganglioside GT1b binding(GO:1905576);ganglioside GP1c binding(GO:1905577)	sphingolipid metabolic process(GO:0006665);lysosomal transport(GO:0007041);adenylate cyclase-inhibiting G protein-coupled receptor signaling pathway(GO:0007193);regulation of autophagy(GO:0010506);regulation of lipid metabolic process(GO:0019216);prostate gland growth(GO:0060736);epithelial cell differentiation involved in prostate gland development(GO:0060742);positive regulation of beta-galacto…	extracellular region(GO:0005576);extracellular space(GO:0005615);lysosome(GO:0005764);lysosomal membrane(GO:0005765);late endosome(GO:0005770);plasma membrane(GO:0005886);azurophil granule membrane(GO:0035577);lysosomal lumen(GO:0043202);intracellular membrane-bounded organelle(GO:0043231);collagen-containing extracellular matrix(GO:0062023);extracellular exosome(GO:0070062)	Hemostasis;Signaling by GPCR;Neutrophil degranulation;Metabolism of lipids;Sphingolipid metabolism;G alpha (i) signalling events;GPCR downstream signalling;Metabolism;Glycosphingolipid metabolism;Innate Immune System;Class A/1 (Rhodopsin-like receptors);Platelet degranulation ;GPCR ligand binding;Signal Transduction;Response to elevated platelet cytosolic Ca2+;Platelet activation, signaling and a…
HUMAN|HGNC=2771|UniProtKB=P00746	CFD	Complement factor D;CFD;PTN002537020;orthologs	COMPLEMENT FACTOR D (PTHR24271:SF54)	serine protease(PC00203)	Homo sapiens					serine-type endopeptidase activity(GO:0004252);serine-type peptidase activity(GO:0008236)	proteolysis(GO:0006508);complement activation(GO:0006956);complement activation, alternative pathway(GO:0006957);response to bacterium(GO:0009617)	extracellular region(GO:0005576);platelet alpha granule lumen(GO:0031093);secretory granule lumen(GO:0034774);extracellular exosome(GO:0070062);ficolin-1-rich granule lumen(GO:1904813)	Neutrophil degranulation;Platelet degranulation ;Alternative complement activation;Immune System;Hemostasis;Response to elevated platelet cytosolic Ca2+;Initial triggering of complement;Innate Immune System;Platelet activation, signaling and aggregation;Complement cascade
HUMAN|HGNC=1131|UniProtKB=P78543	BTG2	Protein BTG2;BTG2;PTN002506513;orthologs	PROTEIN BTG2 (PTHR22978:SF29)		Homo sapiens		negative regulation of cell population proliferation(GO:0008285)	nucleus(GO:0005634);cytoplasm(GO:0005737)		transcription corepressor activity(GO:0003714);protein binding(GO:0005515)	negative regulation of transcription by RNA polymerase II(GO:0000122);DNA repair(GO:0006281);DNA damage response(GO:0006974);neuroblast proliferation(GO:0007405);negative regulation of neuroblast proliferation(GO:0007406);negative regulation of cell population proliferation(GO:0008285);associative learning(GO:0008306);response to mechanical stimulus(GO:0009612);anterior/posterior pattern specific…	nucleus(GO:0005634);cytoplasm(GO:0005737);cytosol(GO:0005829);extracellular exosome(GO:0070062)	TP53 regulates transcription of additional cell cycle genes whose exact role in the p53 pathway remain uncertain;Generic Transcription Pathway;TP53 Regulates Transcription of Cell Cycle Genes;RNA Polymerase II Transcription;Gene expression (Transcription);Transcriptional Regulation by TP53
HUMAN|HGNC=5439|UniProtKB=P15260	IFNGR1	Interferon gamma receptor 1;IFNGR1;PTN002500975;orthologs	INTERFERON GAMMA RECEPTOR 1 (PTHR20859:SF5)	transmembrane signal receptor(PC00197)	Homo sapiens	cytokine receptor activity(GO:0004896)	cytokine-mediated signaling pathway(GO:0019221)	plasma membrane(GO:0005886)	Inflammation mediated by chemokine and cytokine signaling pathway->Cytokine receptor;;Interferon-gamma signaling pathway->Interferon-gamma receptor;;;	cytokine receptor activity(GO:0004896);type II interferon receptor activity(GO:0004906);protein binding(GO:0005515);cytokine binding(GO:0019955)	microglial cell activation(GO:0001774);signal transduction(GO:0007165);response to virus(GO:0009615);positive regulation of gene expression(GO:0010628);cytokine-mediated signaling pathway(GO:0019221);positive regulation of tumor necrosis factor production(GO:0032760);type III interferon-mediated signaling pathway(GO:0038196);astrocyte activation(GO:0048143);type II interferon-mediated signaling p…	plasma membrane(GO:0005886);membrane(GO:0016020)	Interferon gamma signaling;Viral Infection Pathways;Cytokine Signaling in Immune system;Interferon Signaling;SARS-CoV Infections;Infectious disease;Disease;Immune System;Regulation of IFNG signaling;Potential therapeutics for SARS;IFNG signaling activates MAPKs
HUMAN|HGNC=18517|UniProtKB=Q6EMK4	VASN	Vasorin;VASN;PTN002553690;orthologs	VASORIN (PTHR24373:SF261)	transmembrane signal receptor(PC00197)	Homo sapiens			extracellular space(GO:0005615);extracellular matrix(GO:0031012)		protein binding(GO:0005515);cadherin binding(GO:0045296);transforming growth factor beta binding(GO:0050431)	negative regulation of epithelial to mesenchymal transition(GO:0010719);negative regulation of transforming growth factor beta receptor signaling pathway(GO:0030512);cellular response to hypoxia(GO:0071456);cellular response to redox state(GO:0071461)	extracellular space(GO:0005615);mitochondrion(GO:0005739);lysosomal membrane(GO:0005765);plasma membrane(GO:0005886);cell surface(GO:0009986);extracellular matrix(GO:0031012);extracellular exosome(GO:0070062)
HUMAN|HGNC=8548|UniProtKB=P07237	P4HB	Protein disulfide-isomerase;P4HB;PTN002498183;orthologs	PROTEIN DISULFIDE-ISOMERASE (PTHR18929:SF101)	chaperone(PC00072)	Homo sapiens	protein disulfide isomerase activity(GO:0003756)	protein folding(GO:0006457);response to endoplasmic reticulum stress(GO:0034976)	endoplasmic reticulum(GO:0005783)		RNA binding(GO:0003723);protein disulfide isomerase activity(GO:0003756);actin binding(GO:0003779);procollagen-proline 4-dioxygenase activity(GO:0004656);integrin binding(GO:0005178);protein binding(GO:0005515);protein-disulfide reductase activity(GO:0015035);thiol oxidase activity(GO:0016972);enzyme binding(GO:0019899);protein heterodimerization activity(GO:0046982)	protein folding(GO:0006457);endoplasmic reticulum to Golgi vesicle-mediated transport(GO:0006888);peptidyl-proline hydroxylation to 4-hydroxy-L-proline(GO:0018401);insulin processing(GO:0030070);protein folding in endoplasmic reticulum(GO:0034975);response to endoplasmic reticulum stress(GO:0034976);interleukin-12-mediated signaling pathway(GO:0035722);interleukin-23-mediated signaling pathway(GO…	extracellular region(GO:0005576);endoplasmic reticulum(GO:0005783);endoplasmic reticulum lumen(GO:0005788);endoplasmic reticulum-Golgi intermediate compartment(GO:0005793);cytosol(GO:0005829);cytoskeleton(GO:0005856);focal adhesion(GO:0005925);external side of plasma membrane(GO:0009897);procollagen-proline 4-dioxygenase complex(GO:0016222);lamellipodium(GO:0030027);protein-containing complex(GO:…	Collagen biosynthesis and modifying enzymes;Cytokine Signaling in Immune system;Collagen formation;Post-translational protein modification;Plasma lipoprotein remodeling;Plasma lipoprotein assembly;Transport of small molecules;Plasma lipoprotein assembly, remodeling, and clearance;Post-translational protein phosphorylation;Signaling by Interleukins;Signaling by Hedgehog;Cellular responses to stres…
HUMAN|HGNC=1549|UniProtKB=O75828	CBR3	Carbonyl reductase [NADPH] 3;CBR3;PTN002540273;orthologs	CARBONYL REDUCTASE [NADPH] 3 (PTHR43963:SF3)	reductase(PC00198)	Homo sapiens	oxidoreductase activity, acting on the CH-OH group of donors, NAD or NADP as acceptor(GO:0016616)				3-keto sterol reductase activity(GO:0000253);carbonyl reductase (NADPH) activity(GO:0004090);protein binding(GO:0005515);NADPH dehydrogenase (quinone) activity(GO:0008753);NADPH binding(GO:0070402)	xenobiotic metabolic process(GO:0006805);phylloquinone catabolic process(GO:0042376);cognition(GO:0050890)	extracellular space(GO:0005615);nucleoplasm(GO:0005654);cytosol(GO:0005829)	Phase I - Functionalization of compounds;Biological oxidations;Metabolism
HUMAN|HGNC=402|UniProtKB=P00352	ALDH1A1	Aldehyde dehydrogenase 1A1;ALDH1A1;PTN002482032;orthologs	ALDEHYDE DEHYDROGENASE 1A1 (PTHR11699:SF140)	dehydrogenase(PC00092)	Homo sapiens	oxidoreductase activity(GO:0016491)			5-Hydroxytryptamine degredation->Aldehyde Dehydrogenase;;	retinal dehydrogenase activity(GO:0001758);aldehyde dehydrogenase (NAD+) activity(GO:0004029);GTPase activator activity(GO:0005096);androgen binding(GO:0005497);protein binding(GO:0005515);benzaldehyde dehydrogenase (NAD+) activity(GO:0018479);aminobutyraldehyde dehydrogenase (NAD+) activity(GO:0019145);glyceraldehyde-3-phosphate dehydrogenase (NAD+) (non-phosphorylating) activity(GO:0043878);NAD…	retinoid metabolic process(GO:0001523);cellular aldehyde metabolic process(GO:0006081);gamma-aminobutyric acid biosynthetic process(GO:0009449);fructosamine catabolic process(GO:0030392);maintenance of lens transparency(GO:0036438);retinol metabolic process(GO:0042572);cellular detoxification of aldehyde(GO:0110095);negative regulation of cold-induced thermogenesis(GO:0120163)	cytoplasm(GO:0005737);cytosol(GO:0005829);axon(GO:0030424);synapse(GO:0045202);extracellular exosome(GO:0070062)	Signal Transduction;Ethanol oxidation;Metabolism;Phase I - Functionalization of compounds;Signaling by Retinoic Acid;Signaling by Nuclear Receptors;Biological oxidations;Fructose catabolism;RA biosynthesis pathway;Fructose metabolism;Metabolism of carbohydrates
[truncated: 518 more rows]
