# Supplementary material for: CAR-engineered cytolytic Tregs reverse pulmonary fibrosis and remodel the fibrotic niche with limited CRS
Source: JCI Insight. 2025 Jul 8;10(15):e182050. doi: 10.1172/jci.insight.182050 (PMC12333945; doi:10.1172/jci.insight.182050)
Supplement: Supporting data values [file jciinsight-10-182050-s180.xlsx]

## Sheet: Fig2
	E	CAR-Tc	CAR-cTreg			F		Fib									aFib
		2.32129	1.68655				UT-Tc	1.06176	1.03594	0.781612	0.905672	0.931492	1.18582	1.06176	1.03594		1.07852	1.10698	0.575183	1.0636	1.03514	1.07852	1.09343	1.1219
		2.47939	1.53148				CAR-Tc	0.977391	1.43849	0.711087	0.759559	1.02586	0.996266	0.947795	1.05999		1.93779	1.95013	1.70578	1.87587	1.86353	2.10788	1.93779	1.95013
		4.79312	0.677631				cTreg	1.0702	1.16486	0.665189	0.925128	0.830472	1.33014	1.0702	1.16486		0.917595	0.896217	0.889619	0.891178	0.912555	0.919154	0.917595	0.896217
		4.98236	1.1068				CAR-cTreg	1.00924	0.9031	0.803588	0.805198	0.911336	1.01085	1.00924	0.9031		1.31612	1.59769	1.45911	1.33004	1.47304	1.61162	1.74069	1.59769
		5.92927	2.07524
		5.99182	2.21914
		8.71604	1.97642
		9.58623	0.843274
		9.67761	1.89694
		9.96472	1.01645
		14.6685	1.58114
		17.8643	2.96463
		19.1725	2.08045
		19.3552	2.37171
		19.9294
		4.98236
		4.98236
		5.47979
		4.79312
		4.79312
		4.35802
	G		UT-Tc+Fib						UT-Tc+aFib						CAR-Tc+Fib						CAR-Tc+aFib						cTreg+Fib						cTreg+aFib						CAR-cTreg+Fib						CAR-cTreg+aFib
		IFNγ	42.22	61.34	85.2	51.78	73.27		40.4	90.1	74.21	65.25	82.155		93.72	61.37	46.6	77.545	53.985		513.35	859.19	775.88	686.27	817.535		27.62	11.43	30.98	19.525	21.205		10.7	24.42	34.76	17.56	29.59		22.87	9.06	31.12	15.965	20.09		8.49	12.64	5.01	10.565	8.825
		IL-5	10.19	20.85	14.43	15.52	17.64		16.94	23.21	14.54	20.075	18.875		15.17	13.55	22.45	14.36	18		13.4	21.57	15.42	17.485	18.495		8.06	4.81	12.9	6.435	8.855		7.71	11.08	3.91	9.395	7.495		4.88	13.6	7.2	9.24	10.4		10.43	6.49	8.45	8.46	7.47
		TNFα	24.95	15.23	23.16	20.09	19.195		9.38	23.9	14.06	16.64	18.98		22.39	5.12	19.68	13.755	12.4		153.07	221.3	195.35	187.185	208.325		7.03	17.96	3.92	12.495	10.94		2.5	12.27	6.06	7.385	9.165		6.28	12.94	7.92	9.61	10.43		9.09	10	4.89	9.545	7.445
		IL-2	0.9	3.4	4.5	2.15	3.95		1.3	6.3	5.5	3.8	5.9		5.4	6	2.8	5.7	4.4		9.8	4.5	3.6	7.15	4.05		4.6	2.6	3.2	3.6	2.9		5.1	2.2	0.6	3.65	1.4		5.1	4.7	2.3	4.9	3.5		3.7	2.3	5.2	3	3.75
		IL-6	35.9	42.9	64.3	39.4	53.6		38.4	32.4	25.3	35.4	28.85		64.1	13.1	34.6	38.6	23.85		154.58	163.44	169.83	159.01	166.635		26.6	32.5	44	29.55	38.25		36.3	18.1	43.6	27.2	30.85		29.9	48.6	38	39.25	43.3		43.1	25.8	38.4	34.45	32.1
		IL-4	0.99	0.21	0.69	0.6	0.45		2.88	2.25	2.67	2.565	2.46		0.03	1.23	0.39	0.63	0.81		5.55	3.96	3	4.755	3.48		1.32	0.48	1.17	0.9	0.825		0.18	0.99	1.11	0.585	1.05		0.27	0.72	1.35	0.495	1.035		0.51	1.41	0.33	0.96	0.87
		IL-10	10.33	4.53	13.87	7.43	9.2		14.19	5.71	18.11	9.95	11.91		12.93	2.95	10.12	7.94	6.535		9.11	4.01	25.49	6.56	14.75		67.33	79.29	82.231	73.31	80.7605		126.04	98.52	106.97	112.28	102.745		79.92	86	81.495	82.96	83.7475		210.904	148.242	155.978	179.573	152.11
		IL-13	0.58	0.63	0.61	0.605	0.62		0.7	0.58	0.67	0.64	0.625		0.65	0.61	0.67	0.63	0.64		1.72	0.8	0.95	1.26	0.875		0.34	0.5	0.52	0.42	0.51		0.51	0.45	0.41	0.48	0.43		0.41	0.36	0.55	0.385	0.455		0.59	0.38	0.53	0.485	0.455

## Sheet: Fig3
	B		aFib+UT-Tc									aFib+CAR-Tc									aFib+cTreg									aFib+CAR-cTreg
		5:1	12.0947	18.2704	18.7803	12.6046	12.0947	18.2704	18.7803	12.6046		64.0491	69.7197	65.1522	68.6166	66.2553	67.5135	67.3584	66.4104		5.5158	5.2662	11.621	11.3714	17.7262	17.4766	23.8314	23.5818		51.1347	45.1987	48.2971	48.0363	45.4595	50.8739	42.6219	53.7115
		2.5:1	13.9298	21.4652	13.8354	6.3	13.9298	21.4652	13.8354	6.3		41.937	44.511	50.9751	35.4729	50.0132	36.4348	49.0513	37.3967		6.1338	9.1096	1.4301	4.4059	3.158	6.1338	4.8859	7.8617		39.1385	34.2642	34.3325	39.0702	39.5265	43.8762	34.7205	38.6822
		1:1	11.8162	18.1618	14.1014	7.7558	11.8162	18.1618	14.1014	7.7558		27.3802	27.864	24.5158	30.7284	21.6514	33.5928	18.787	36.4572		18.4046	10.8595	2.5848	10.1299	1.8552	9.4003	1.1256	8.6707		28.4461	26.8876	25.7948	29.5389	23.1435	32.1902	20.4922	30.8415
		1:2.5	17.9265	22.6291	15.8491	11.1465	17.9265	22.6291	15.8491	11.1465		9.8684	7.7008	20.3774	18.2098	9.8684	28.7188	20.3774	18.2098		8.61	8.6676	9.8195	9.8771	11.029	11.0866	12.2385	12.2961		13.0503	14.2921	15.2235	12.1189	17.3967	9.9457	19.5699	7.7725
	D		Control									PFP									GZMB									FasL									TRAIL
		aFib+UT-Tc	0.853301	1.10492	0.951151	1.04414	1.00706	1.01193	0.988225	1.03928		0.980931	1.05751	0.988224	0.914077	1.05022	1.13166	0.852085	0.832637		0.751197	0.898883	0.983363	1.08607	0.666717	0.796171	1.0318	0.956621		1.10309	0.913469	0.999165	1.10917	1.0174	0.803464	1.09094	1.02659		0.952974	0.89159	1.01132	0.835675	0.833244	1.06723	1.01375	0.601685
		aFib+CAR-Tc	1.04208	0.944385	0.974094	0.992947	1.01237	0.925532	0.954669	1.07979		1.31517	1.38601	1.38887	1.33174	1.31231	1.44314	1.40829	1.20091		1.25804	1.29346	1.32202	1.36602	1.40272	1.35745	1.45857	1.23804		1.55912	1.5277	1.62597	1.73052	1.65739	1.82878	1.69909	1.55912		0.997518	0.917534	0.871257	0.831836	1.04379	0.956955	0.659298	0.918675
		aFib+cTreg	0.970043	1.04145	0.91215	1.02987	1.09934	0.923728	0.842679	1.20548		0.96747	1.10513	1.07104	1.15016	1.00156	1.02601	1.21963	1.12571		0.952675	1.00221	0.862618	0.9025	1.09226	0.962325	0.672855	1.03244		1.02215	1.06396	0.896712	0.899284	1.1894	1.06139	0.606598	1.02729		0.867764	0.946886	0.783497	0.970687	1.03115	0.759696	0.723031	1.24214
		aFib+CAR-cTreg	0.909115	0.984774	0.976367	1.08325	0.917522	0.87789	1.1421	1.12288		1.02981	1.11267	0.987176	0.949947	1.15531	1.1499	0.781815	0.955351		1.55942	1.34266	1.47416	1.28321	1.42792	1.53361	1.32945	1.67832		0.75059	0.771006	0.715763	0.949346	0.805833	0.932773	0.859275	1.02008		0.780613	0.814239	0.775809	0.970963	0.819043	0.619085	0.92773	1.17092
	E		Control									PFP									GZMB									FasL									TRAIL
		aFib+UT-Tc	5.5714	7.1899	6.3057	6.4556	7.04	5.7213	7.7743	4.987		6.2801	6.0578	6.5806	6.3583	6.8811	6.6588	7.1816	6.9593		5.8355	7.9546	7.5723	6.2178	9.3091	4.481	6.0459	4.7442		6.8036	8.5247	8.3717	6.9566	9.9398	5.3885	8.5247	6.8036		6.2013	8.0514	7.0513	7.2014	7.9013	6.3514	8.7513	5.5014
		aFib+CAR-Tc	22.0852	22.3193	24.054	20.3505	26.0228	18.3817	27.9916	16.4129		6.3876	6.2107	6.7665	6.5896	7.1454	6.9685	7.5243	7.3474		6.4162	8.619	7.5146	7.5206	8.613	6.4222	9.7114	5.3238		6.3589	8.8186	7.6748	7.5027	8.9907	6.1868	8.8186	6.3589		20.3909	21.0443	22.6123	18.8229	24.8337	16.6015	27.0551	14.3801
		aFib+cTreg	5.8476	8.2333	7.1201	6.9608	8.3926	5.6883	9.6651	4.4158		5.7796	6.4	6.2101	6.8305	6.6406	7.261	7.0711	7.6915		5.9204	7.7668	7.04	6.6472	8.1596	5.5276	9.2792	4.408		5.5707	7.4661	6.7601	6.2767	7.9495	5.0873	6.7601	6.2767		6.175	7.9007	6.1837	7.892	6.1924	7.8833	6.2011	7.8746
		aFib+CAR-cTreg	18.1613	24.0043	20.4988	21.6668	22.8363	19.3293	25.1738	16.9918		13.8763	13.9795	14.1086	14.2118	14.3409	14.4441	14.5732	14.6764		4.913	5.1377	6.1866	3.8641	7.4602	2.5905	8.7338	3.3169		19.5383	25.1993	22.1838	22.5538	24.8293	19.9083	27.4748	17.2628		19.3375	25.0326	22.0244	22.3457	24.7113	19.6588	27.3982	16.9719
	F		cTreg									CAR-cTreg									CAR-cTreg+Antigen
		0:1	0	0	0	0	0	0	0	0		0	0	0	0	0	0	0	0		0	0	0	0	0	0	0	0
		1:1	0.159769	0.285479	0.133156	0.193553	0.220166	0.225082	0.106543	0.188637		0.127288	0.186683	0.18031	0.239533	0.186511	0.12746	0.233332	0.298584		0.246512	0.272872	0.314967	0.296379	0.327924	0.29146	0.270019	0.332843
		2:1	0.587324	0.580415	0.471559	0.457319	0.573084	0.594655	0.355794	0.435748		0.357163	0.467891	0.440196	0.4611	0.378067	0.446987	0.523229	0.39218		0.641211	0.691471	0.675267	0.687184	0.653128	0.679554	0.709323	0.660758
		4:1	0.716862	0.784248	0.726931	0.732661	0.722592	0.778518	0.737	0.676735		0.696307	0.719157	0.755931	0.735674	0.67605	0.739414	0.815555	0.67231		0.865333	0.899398	0.872533	0.892304	0.885104	0.879627	0.879733	0.897781
		8:1	0.804344	0.855825	0.838232	0.830578	0.79669	0.863479	0.87212	0.763789		0.821114	0.856045	0.840629	0.809359	0.789844	0.887315	0.860144	0.711888		0.941698	0.9639	0.953536	0.969523	0.957685	0.947913	0.965374	0.979295
		16:1	0.942375	0.960698	0.91943	0.907958	0.930903	0.97217	0.896485	0.866691		0.9432	0.947009	0.917808	0.911996	0.937388	0.952821	0.892416	0.896563		0.980422	0.990621	0.998664	0.991953	0.973711	0.997332	1.01691	0.968332
	G	cTreg	CAR-cTreg	CAR-cTreg+Antigen
		0.422576	0.635519	0.233784
		0.756102	0.551131	0.393328
		0.491745	0.471979	0.31703
		0.541147	0.463323	0.322161
		0.441945	0.330355	0.249198
		0.590947	0.547711	0.245863
		0.462145	0.409507	0.254329
		0.640747	0.556367	0.1729
	H		cTreg									CAR-cTreg
		IFNγ	45.21	34.7	22.16	57.75	11.65	34.7	34.7	24.19		25.38	40.8	60.13	44.71	25.38	40.8	60.13	44.71
		IL-5	6.76	14.2	17.74	10.3	6.76	14.2	17.74	10.3		12.36	10.21	7.4	9.55	12.36	10.21	7.4	9.55
		TNFα	13.24	7.51	4.77	10.5	13.24	7.51	4.77	10.5		5.43	3.74	11.29	9.6	15.46	13.77	7.91	6.22
		IL-2	4.9	2.8	9.9	7.8	14.9	12.8	10.7	8.6		9.9	2.7	3.7	8.9	7.9	4.7	5.7	6.9
		IL-6	1.1	2.4	6.8	5.5	1.1	2.4	6.8	5.5		2.4	4.3	3.6	3.1	4.8	1.9	6	0.7
		IL-4	0.18	1.29	2.37	1.26	0.18	1.29	2.37	1.26		2.52	0.27	3.24	0.99	3.96	1.71	4.68	2.43
		IL-10	74.74	66.317	52.128	60.551	74.74	66.317	52.128	60.551		92.89	58.816	89.426	62.28	85.962	65.744	82.498	69.208
		IL-13	0.45	0.7	0.78	0.53	0.45	0.7	0.78	0.53		0.67	0.85	0.31	0.49	0.13	0.31	0.13	0.31

## Sheet: Fig4
	B		Sham						BLM						BLM+UT-Tc						BLM+CAR-Tc						BLM+cTr						BLM+CAR-cTr
		0d	1	1	1	1	1		1	1	1	1	1		1	1	1	1	1		1	1	1	1	1		1	1	1	1	1		1	1	1	1	1
		3d	1.05968	1.08254	1.03089	1.07111	1.05671		0.783268	0.671892	0.69779	0.72758	0.684841		0.787896	0.726404	0.732346	0.761407	0.752013		0.849491	0.824132	0.733112	0.762314	0.792262		0.741603	0.7893	0.72154	0.837717	0.77254		0.777283	0.931845	0.729744	0.854564	0.830794
		6d	1.08087	1.11061	1.07446	1.09574	1.09254		0.751825	0.656775	0.692818	0.7043	0.674797		0.785014	0.683146	0.729499	0.737768	0.733857		0.724692	0.681275	0.700443	0.710767	0.704294		0.691766	0.735797	0.671875	0.753777	0.713304		0.686526	0.822562	0.680704	0.754544	0.751633
		9d	1.11656	1.13476	1.12355	1.12566	1.12915		0.749017	0.621501	0.666851	0.685259	0.644176		0.737176	0.617416	0.699317	0.636064	0.672493		0.723621	0.668184	0.691584	0.694158	0.694387		0.682557	0.725317	0.613839	0.719082	0.685199		0.761136	0.758519	0.671642	0.759828	0.715081
		12d	1.13441	1.12296	1.11362	1.12869	1.11829		0.765862	0.606943	0.651381	0.686403	0.629162		0.714697	0.588202	0.607631	0.62177	0.633075		0.717729	0.628913	0.660576	0.708477	0.678924		0.689057	0.718147	0.580357	0.645215	0.658194		0.758352	0.697415	0.678038	0.727884	0.687727
		15d	1.15337	1.14711	1.14782	1.15024	1.14746		0.754071	0.583427	0.674586	0.668749	0.629007		0.751585	0.646067	0.611048	0.674546	0.670812		0.677022	0.684121	0.795127	0.728522	0.721198		0.708559	0.62824	0.587612	0.643537	0.641987		0.922606	0.808461	0.819829	0.865533	0.814145
		18d	1.15003	1.1224	1.15499	1.13622	1.1387		0.783268	0.558791	0.683425	0.671029	0.621108		0.827089	0.791011	0.682232	0.668499	0.742208		0.786288	0.755265	0.822813	0.814433	0.7947		0.681473	0.673469	0.719308	0.716844	0.697773		1.01002	0.973561	0.928571	0.991791	0.951066
		21d	1.17234	1.14879	1.15499	1.16057	1.15189		0.80685		0.725414	0.80685	0.725414		0.877233	0.815169	0.71697	0.611875	0.755312		0.860204	0.850882	0.915282	0.896334	0.880675		0.685807	0.72642	0.733259	0.729715	0.7188		1.11359	1.0564	1.07623	1.08499	1.06631
		24d	1.19409	1.18024	1.18753	1.18716	1.18389		0.792252		0.745304	0.792252	0.745304		0.923919	0.861798	0.740319	0.720176	0.811553		0.999464	0.947069	0.957364	0.971363	0.968815		0.776273	0.851076	0.768415	0.899832	0.823899		1.12528	1.10282	1.10981	1.11405	1.10631
		27d	1.21472	1.22852	1.1754	1.22162	1.20196		0.771477		0.743094	0.771477	0.743094		0.977522	0.925281	0.758542	0.858714	0.880015		1.06802	1.03358	0.972868	1.01088	1.02134		0.874865	0.985108	0.808594	0.925574	0.898535		1.13307	1.12809	1.129	1.13058	1.12854
	C	Sham	BLM	BLM+UT-Tc	BLM+CAR-Tc	BLM+cTreg	BLM+CAR-cTreg
		5.52623	22.0182	21.444	11.1687	18.6352	5.84772
		5.02069	16.6133	7.11857	11.3857	15.6273	5.10573
		5.30102	16.8977	17.5636	15.1958	12.4697	4.84514
		4.89412	17.7234	17.078	13.9056	13.691	5.77922
		5.25161	17.6358	12.9064	12.4897	16.5174	4.89236
		5.11097	15.4366	18.4291	13.7094	12.4381	5.40368
		5.6593	18.3751	20.8261	13.3782	13.1455	4.73302
		5.14276	19.0565	16.6266	16.2412	15.268	5.41448
	F	HYP
		Sham	BLM	BLM+UT-Tc	BLM+CAR-Tc	BLM+cTreg	BLM+CAR-cTreg
		30.6943	159.438	122.777	209.094	211.841	73.7858
		24.6303	155.838	203.414	139.396	141.228	83.8254
		84.8796	162.247	161.573	161.332	192.614	64.9369
		56.5864	274.901	134.818	137.503	128.409	62.1657
		47.4124	183.267	132.009	133.903	167.651	21.2142
		35.3069	178.289	149.071	140.312	129.874	71.1186
		63.0577	138.418	135.609	245.555	147.572	74.5358
		23.7062	107.715	118.859	124.331	126.115	42.4284
	G	Ashcroft scoring
		Sham	BLM	BLM+UT-Tc	BLM+CAR-Tc	BLM+cTreg	BLM+CAR-cTreg
		1.1	6.7	3.5	2.9	2.6	1.4
		1.3	4.5	3.5	2.9	3	1.2
		1.3	5	4.2	1.9	3.5	1.3
		0.9	5.9	4.7	2.8	2.9	1.8
		1.2	4.8	3.5	2.4	3	1.2
		1.3	5.3	4.1	3	3.1	1.9
		0.6	5.4	4.1	3.2	3.3	1.6
		1.5	6	4.8	3	3.5	0.9
	H	Massion
		Sham	BLM	BLM+UT-Tc	BLM+CAR-Tc	BLM+cTreg	BLM+CAR-cTreg
		0.07477	0.578222	0.560127	0.496299	0.305573	0.042175
		0.064337	0.385428	0.274985	0.219482	0.259871	0.033364
		0.055206	0.300678	0.507154	0.251377	0.359798	0.037055
		0.049214	0.420733	0.396934	0.218132	0.354743	0.034199
		0.060404	0.248512	0.327203	0.217855	0.433725	0.046588
		0.089943	0.556048	0.554425	0.492195	0.299844	0.038246
		0.060643	0.341482	0.227216	0.233158	0.435102	0.032069
		0.066297	0.320196	0.401172	0.314877	0.287031	0.039265

## Sheet: Fig5
	F	apoptosis
		Sham	BLM	BLM+UT-Tc	BLM+CAR-Tc	BLM+cTreg	BLM+CAR-cTreg
		6.74	12.74	8.37	7.81	12.02	6.94
		8.38	8.24	16.52	15.24	9.17	13.96
		11.7	7.32	2.14	3.76	4.26	9.87
		5.39	7.49	5.68	4.59	5.43	8.55
		7.42	8.45	6.52	6.32	6.98	7.31
		8.53	8.55	7.41	8.76	7.42	7.97
		8.89	9.57	9.47	7.23	8.71	8.34
		6.45	6.56	8.9	8.34	7.86	6.57
	H	CD3+
		Sham	BLM	BLM+UT-Tc	BLM+CAR-Tc	BLM+cTreg	BLM+CAR-cTreg
		12.4	33.5	19.4	47.9	26.4	14
		13.5	27.8	17.3	48	25	13.9
		13.5	26.5	17	46.5	24.9	13.3
		11.2	22	29.1	26.5	24.7	14.5
		11.9	23.6	27.9	27.7	24.9	13.2
		10.9	24.2	26.6	27.3	22.3	14.3

## Sheet: Fig6
	B	Col1+FAP+
		Sham	BLM	BLM+cTreg	BLM+CAR-cTreg
		2	37	30	0
		4	19	22	5
		1	20	18	6
		0	16	21	5
		4	40	26	4
		2	24	19	3
		3	18	22	2
		1	32	24	4
	C	CCL2
		Sham	BLM	BLM+cTreg	BLM+CAR-cTreg
		381.46	964.689	1349.13	417.473
		420.266	990.385	1433.99	430.545
		325.326	1366.13	1376.66	417.533
		286.52	1289.62	1461.52	362.725
		381.46	1330.55	1404.2	318.964
		420.266	1665.37	1489.05	385.704
		325.326	1254.04	1431.73	404.46
		286.52	1706.29	1516.58	375.737
			1588.86		373.772
			1294.96		429.464
					337.721
	D	TGF-β
		Sham	BLM	BLM+cTreg	BLM+CAR-cTreg
		3198.37	4103.64	3938.5	3133.98
		2675.14	4378.97	3990.37	3077.25
		1949.08	4164.43	3681.77	2611
		2425.85	3971.56	3729.91	2775.81
		3151.92	4318.18	4038.5	2719.08
		2675.15	4571.84	3990.37	2252.83
		1949.08	3817.82	3681.77	2417.64
		2425.85	4918.46	3729.91	2360.91
	E	Col1+CD45+
		Sham	BLM	BLM+cTreg	BLM+CAR-cTreg
		2	50	29	9
		6	17	30	18
		1	22	25	13
		0	25	27	15
		6	47	19	10
		3	25	24	12
		4	29	33	8
		5	37	24	13
	F	IL-17A
		Sham	BLM	BLM+cTreg	BLM+CAR-cTreg
		1499.26	2435.18	1828.32	1044.28
		1155.41	3111.05	2148.82	1442.91
		1061.55	4072.31	1979.55	1215.06
		1338.32	2949.87	2158.15	1087.75
		1405.4	3019.09	1997.6	816.438
		1432.18	3396.45	1970.22	1315.6
		1128.63	1988.61	2140.11	943.75
		1365.1	4141.53	2185.53	588.592
			3327.23
	H	KRT8+CCSP+
		Sham	BLM	BLM+cTreg	BLM+CAR-cTreg
		1	6	15	0
		0	12	5	0
		1	9	9	0
		1	8	25	3
		0	17	16	0
		0	6	13	2
		0	8	16	0
		1	11	11	1

## Sheet: FigS3
	B	Col1+FAP1+
		Donor	IPF
		3	33
		1	49
		1	28
		0	36
		2	40
		1	35
		1	42
		2	25

## Sheet: FigS4
	B		cTreg+Fib									cTreg+aFib									CAR-cTreg+Fib									CAR-cTreg+aFib
		CD44+CD62L-	15.7	16.7	17.1	15.6	15.4	14.2	17.6	16.3		40	40.4	34.4	36.5	37.1	39.7	37.5	35.3		16.9	14.9	15.3	15.7	14.2	13.7	16.5	15.8		63.9	62.4	62.2	60.4	59.2	63.6	66	64.2
		CD44-CD62L+	11	12.2	12.8	10.5	12.6	11.3	11.8	13.2		3.47	3.51	4.8	3.2	4.3	3.6	2.4	4.8		8.95	8.69	9.07	7.85	8.36	9.32	8.39	8.64		0.03	0	0.032	0.01	0.3	0.2	1.05	0.72
	C	apoptosis
		UT-Tc+Fib	UT-Tc+aFib	CAR-Tc+Fib	CAR-Tc+aFib	cTreg+Fib	cTreg+aFib	CAR-cTreg+Fib	CAR-cTreg+aFib
		7.73	5	3.77	3.31	7.14	8.29	1.98	13.98
		3.49	1.62	8.34	7.39	2.13	12.99	11.72	2.064
		0.67	13.36	0.47	13.43	11.61	0.43	2.186	2.03
		4.46	6.48	2.85	4.28	3.74	2.48	3.52	3.52
		3.86	8.24	3.57	2.45	4.24	3.51	5.486	4.35
		2.39	2.42	4.23	5.36	5.96	4.25	7.49	7.48
		1.32	3.18	6.48	6.34	6.31	5.37	6.43	8.35
		3.47	4.85	5.21	4.75	5.64	6.92	4.32	5.75

## Sheet: FigS5
	B		Fib									aFib
		UT-Tc	0.98106	0.681072	1.33593	1.0041	1.16388	0.94108	1.00583	0.887045		4.03854	2.44234	2.0755	1.95103	3.46308	2.83216	2.22084	3.24994
		CAR-Tc	1.4261	1.27163	1.37844	1.06382	2.12105	2.48542	1.41346	1.62059		0.335766	0.311545	0.209511	-0.06334	0.608683	0.527665	0.654568	0.497409
		cTreg	0.938994	1.69142	1.59475	1.24596	1.6996	1.83601	1.87277	1.3977		2.53657	2.88757	3.43721	2.47148	3.57951	2.17942	2.969	2.76066
		CAR-cTreg	0.769099	1.22406	1.38013	0.814435	2.00576	1.68984	1.21342	1.62168		0.216327	0.060294	-0.49658	0.316505	-0.59595	-0.76199	-0.65868	-0.81488
	C	aSMA	Fib									aFib
		UT-Tc	38.5	39.9	19	28.9	32.4	33.5	24.1	24.3		76.6	82.4	85	74.3	78.2	79.9	84.6	82.9
		CAR-Tc	33.1	36.5	18.3	26.4	30.9	28.7	22.4	24.1		4.42	5.04	1.53	2.34	3.2	3.67	4.2	3.53
		cTreg	22.3	17.1	30.1	26.3	25.9	28.1	27.6	29.9		62	44.6	41.9	53.4	58.6	64.1	53.7	55.2
		CAR-cTreg	17.2	39.2	15.1	19.3	21.4	25.3	28.7	26.8		0.43	4.54	12.5	1.38	1.74	2.34	3.54	6.3
	D	Ki67	Fib									aFib
		UT-Tc	25.6	14.1	22	23.4	20.8	17.3	18.8	16.9		96.3	96.6	96.5	89.3	92.3	93.2	88.7	84.8
		CAR-Tc	16.6	21.96	39.2	26.8	24.2	21.4	22.7	18.6		1.75	2.87	2.37	1.35	2.46	3.52	1.65	2.41
		cTreg	37.7	20.8	27	25.8	29.4	22.4	23.5	32.8		85.5	95.3	93.3	90.43	87.4	85.3	89.5	94.5
		CAR-cTreg	12.6	33.9	21.6	18.6	23.5	27.5	24.3	28.1		1.87	2.79	3.23	1.47	2.34	2.93	3.42	2.1

## Sheet: FigS6
	F		Sham								BLM								BLM+UT-Tc								BLM+CAR-Tc								BLM+cTreg								BLM+CAR-cTreg
		Total	3.71305	3.40813	3.24863	3.94575	2.95324	3.21581	2.10855	2.49034	17.7195	18.3957	19.1601	17.0721	19.6733	17.6161	19.881	21.4632	9.68208	9.91628	11.1274	13.4895	13.9907	14.2715	13.8284	11.8134	27.6723	29.4246	22.823	33.9461	32.6615	25.8505	30.6692	28.3072	17.9737	17.0223	15.3884	18.7478	15.6356	16.1319	18.4365	17.5665	3.92222	1.8283	2.12188	2.33275	3.46104	2.28275	2.99685
		Mon	3.43007	3.03227	2.96383	3.63763	2.49225	2.83002	1.89806	2.19997	14.4199	15.5986	15.8981	14.1561	16.712	14.7157	16.0696	17.1766	6.13664	7.33003	8.00329	10.7236	10.8757	11.9932	10.4744	8.36187	20.0178	20.2485	13.6999	24.0566	23.1492	15.0743	19.8597	19.3508	14.0818	13.6711	12.0981	14.5177	12.7814	12.9489	14.1343	13.6725	3.60746	1.54266	1.87531	2.02454	3.18668	1.93862	2.62438
		Eos	0.14871	0.12707	0.05875	0.05529	0.28351	0.14053	0.05256	0.12001	1.71643	0.42122	1.19477	1.26342	0.95015	0.68189	1.02296	1.68799	0.62863	0.96803	0.56416	0.74076	0.94102	0.4032	0.79657	0.48361	4.43014	5.04366	3.67238	5.10227	7.98146	6.19656	7.70011	6.11234	1.69171	1.51072	1.60394	2.09413	1.72973	1.78968	1.81473	2.08484	0.17262	0.19399	0.14013	0.22417	0.11219	0.21874	0.25249
		Neu	0.09046	0.19625	0.16282	0.18561	0.12738	0.17525	0.08214	0.09909	0.88242	1.49582	1.16968	0.92032	1.04892	1.16317	1.59008	1.47296	2.493	1.13964	2.11406	1.47816	1.44655	1.19091	1.94519	2.4519	2.7118	3.76373	4.62499	4.11235	0.72932	3.76428	2.67732	2.30014	1.59224	1.06891	0.87911	1.38262	0.31456	0.83328	1.68685	1.16365	0.08307	0.04496	0.03345	0.0342	0.06836	0.08078	0.06553
		Lym	0.04381	0.05254	0.06323	0.06722	0.0501	0.07001	0.07579	0.07127	0.70076	0.88008	0.89752	0.73229	0.96218	1.05539	1.19835	1.12573	0.42381	0.47858	0.44585	0.54689	0.72741	0.68427	0.6123	0.51603	0.51256	0.36872	0.82574	0.67487	0.80143	0.81541	0.43207	0.54394	0.60794	0.77162	0.80724	0.75331	0.80987	0.56001	0.80065	0.64547	0.05907	0.04669	0.07299	0.04984	0.09381	0.04461	0.05445
[truncated: 1 more columns]

## Sheet: FigS7
	B		WT								BLM								BLM+UT-Tc								BLM+CAR-Tc								BLM+cTreg								BLM+CAR-cTreg
		0d	1	1	1	1	1	1	1		1	1	1	1	1	1	1		1	1	1	1	1	1	1		1	1	1	1	1	1	1		1	1	1	1	1	1	1		1	1	1	1	1	1	1
		3d	1.00968	1.08176	1.02907	1.02439	1.04059	1.02117	1.01341		0.913802	0.962944	0.871886	0.909417	0.87172	0.880363	0.954433		0.943988	0.8728	0.989005	0.856995	0.939927	0.920974	0.982024		0.944056	0.898847	0.879753	0.867717	0.857143	0.97646	0.921354		0.923892	0.882326	0.971745	0.943729	0.968765	0.951446	0.954371		0.850248	0.935958	0.970944	0.9941	1.01872	0.993973	0.977799
		6d	1.01889	1.16351	1.05766	1.04878	1.08119	1.04233	1.02633		0.827604	0.925388	0.743264	0.818321	0.842566	0.778395	0.886578		0.887461	0.745601	0.97801	0.713991	0.879337	0.882207	0.865948		0.887612	0.797694	0.758993	0.734908	0.713772	0.952919	0.822917		0.961464	0.948718	0.872022	0.93753	0.88002	0.91374	0.871758		0.82995	0.972739	0.941889	0.987709	1.03744	0.886489	0.889961
		9d	1.02809	1.15703	1.09448	1.06	1.0802	1.03666	1.01689		0.77373	0.945919	0.495679	0.809621	0.730807	0.729934	0.812779		0.902364	0.497235	0.906542	0.475994	0.586225	0.842445	0.823832		0.938561	0.777778	0.749229	0.806824	0.67112	0.964218	0.766146		1.0106	1.01145	0.821053	0.874583	0.80119	0.85124	0.853987		0.843482	1.02164	0.891041	1.03442	1.00985	0.866901	0.839768
		12d	1.03438	1.14207	1.15504	1.1039	1.10743	1.07486	1.10929		0.702925	0.958438		0.682702	0.719145	0.706209	0.778108		0.904419		0.835624			0.784294	0.764766		0.998002	0.756289	0.71223	0.903937	0.237924	0.993409	0.735938		1.01204	1.01099	0.792244	0.844063	0.768964	0.835227	0.795389		0.864682	1.02856	0.881356	1.09489	1.03497	0.807634	0.778475
		15d	1.04697	1.14457	1.16812	1.08293	1.07871	1.02581	0.997516		0.665983	0.987481		0.792221	0.645287	0.691065	0.719168		0.931655		0.764156			0.744036	0.713919		1.04096	0.737421	0.729188	0.951181	0.585303	0.987288	0.719271		0.954721	0.95467	0.760111	0.77444	0.731284	0.803719	0.754083		0.869644	1.02034	0.953027	1.12733	0.954187	0.788548	0.732625
		18d	1.04455	1.13809	1.18605	1.10732	1.0995	1.05885	1.07452		0.653155	0.981472		0.703685	0.605928	0.669864	0.659237		0.922405		0.743815			0.738569	0.694402		1.04745	0.736897	0.709147	0.970079		1.00047	0.686979			0.988095	0.731302	0.74392	0.701537	0.75155	0.68732		0.861976		0.98063	1.13815	0.994089	0.738825	0.783301
		21d	1.04213	1.13111	1.20397	1.13171	1.1203	1.09138	1.15102		0.640328	0.974962		0.614637	0.631195	0.591116	0.605745		0.913155		0.723474			0.736581	0.684129		1.05345	0.735849	0.688592	0.988451		1.01365	0.671875			1.02106	0.72133	0.738197	0.688151	0.795971	0.618636		0.881822		0.974818	1.14848	1.03399	0.699648	0.832529
		24d	1.07119	1.17498	1.22238	1.14439	1.1604	1.12029	1.17635		0.634684	0.881823		0.588025	0.62828	0.58102	0.581476		0.914183		0.684442			0.720179	0.664612		1.02847		0.665468	1.02047		0.93597	0.659375			0.997253	0.771745	0.684311	0.631135	0.872934			0.894903		0.987409	1.16126	1.04631	0.638875	0.883205
		27d	1.09976	1.21835	1.2408	1.15707	1.2	1.1492	1.20169		0.628527	0.877316			0.612731				0.914697		0.653106			0.694334	0.653313		1.003		0.642343	1.05249		0.858286	0.659375			0.973443	0.819391	0.674297	0.580069	0.872934			0.89355		1.01598	1.17355	1.05813		0.901544
	C	Sham	BLM	BLM+UT-Tc	BLM+CAR-Tc	BLM+cTreg	BLM+CAR-cTreg
		5.63188	21.8286	18.2978	12.8835	10.4468	9.97981
		5.56465	17.2374	12.5337	19.04	19.2427	11.0057
		5.451	22.2046	9.79241	13.5312	21.768	12.0863
		5.26982		18.5142	7.4712	23.1282	7.15084
		6.31188			24.7788	12.1657	12.7677
		6.84187
		5.50641
	F	HYP
		Sham	BLM	BLM+UT-Tc	BLM+CAR-Tc	BLM+cTreg	BLM+CAR-cTreg
		31.0109	162.452	139.709	146.126	125.668	175.462
		19.0932	142.764	204.629	124.309	122.178	135.336
		20.1184	155.055	108.228	198.666	178.289	95.5717
		28.8228	184.464	122.976	98.8818	158.211	125.891
		27.7976	172.174	219.377	24.5247	102.1	165.656
		19.0932	142.764	204.629	124.309	122.178	135.336
		20.1184	155.055	108.228	198.666	178.289	95.5717
		28.8228	184.464	122.976	98.8818	158.211	125.892
	G	Ashcroft scoring_Treg0
		Sham	BLM	BLM+UT-Tc	BLM+CAR-Tc	BLM+cTreg	BLM+CAR-cTreg
		1.3	6.2	3.3	3.4	3.3	3.5
		0.9	4.7	3.8	2.3	3.5	4.2
		1	4.9	4.6	2.5	4	3.9
		1.1	5.6	4.3	3	2.9	3
		1	4.4	3.2	2.6	3.4	3.2
		1.2	4.5	3.8	3.3	3.9	2.8
	H	Massion-Treg0
		Sham	BLM	BLM+UT-Tc	BLM+CAR-Tc	BLM+cTreg	BLM+CAR-cTreg
		0.089943	0.556048	0.554425	0.492195	0.354743	0.38247
		0.060643	0.341482	0.227216	0.233158	0.433725	0.320708
		0.066297	0.320196	0.744122	0.314877	0.299844	0.392673
		0.049318	0.508675	0.401172	0.11942	0.435102	0.160976
		0.044266	0.449285	0.269782	0.218132	0.287031	0.236019

[truncated: 8 more sheets: FigS9, FigS10, FigS11, FigS12, FigS14, FigS16, FigS17, FigS18]
